# Supplementary material for: Indeno[2,1‐c]fluorene Quasi[8]circulenes Through Intramolecular Cyclization
Source: Angew Chem Int Ed Engl. 2025 Aug 21;64(40):e202510583. doi: 10.1002/anie.202510583 (PMC12462751; doi:10.1002/anie.202510583)
Supplement: Supplementary file 2 — Supporting Information [file ANIE-64-e202510583-s001.zip]

Archive with 13 entries (13 files):
- TS of 2.xyz
- TS of 5.xyz
- TS of 6.xyz
- TS of 7.xyz
- (M)-2.xyz
- (M)-5.xyz
- (M)-6.xyz
- (M)-7.xyz
- (P)-2.xyz
- (P)-5.xyz
- (P)-6.xyz
- (P)-7.xyz
- 2450296.cif
