# Supplementary material for: Indeno[2,1‐c]fluorene Quasi[8]circulenes Through Intramolecular Cyclization
Source: Angew Chem Int Ed Engl. 2025 Aug 21;64(40):e202510583. doi: 10.1002/anie.202510583 (PMC12462751; doi:10.1002/anie.202510583)
Supplement: Supplementary file 2 — Supporting Information [file ANIE-64-e202510583-s001.zip › TS of 2.xyz]

42
	Energy: -768328.4631558
C         -4.03798        0.71837       -0.97059
C         -4.12006       -0.60484       -0.64050
C         -2.99629       -1.16857       -0.04488
C         -1.75688       -0.52094        0.09255
C         -1.65420        0.87744       -0.14151
C         -2.89981        1.48299       -0.61073
C         -2.97088       -2.47503        0.63485
C         -1.56933       -2.66674        1.06109
C         -0.81807       -1.52850        0.63952
C         -1.02514       -3.84451        1.51345
C          0.36813       -3.98946        1.43852
C          1.09156       -2.94363        0.91797
C          0.54967       -1.67078        0.56591
C          2.44943       -3.03925        0.34384
C          2.67077       -1.75807       -0.34854
C          1.61223       -0.87142       -0.08787
C          3.81741       -1.42975       -1.06484
C          3.97478       -0.11393       -1.39691
C          3.06217        0.86352       -0.92653
C          1.77472        0.52102       -0.32386
C          3.56843        2.17786       -0.89949
C          2.93438        3.09352       -0.11177
C          1.66817        2.79854        0.39902
C          0.94530        1.62382        0.16671
C         -3.11936        2.87314       -0.54748
C         -0.56962        1.78166        0.24717
C         -1.00796        3.07725        0.54051
C         -2.23269        3.63108        0.15992
O         -3.90790       -3.24619        0.78453
O          3.21916       -3.98759        0.40297
H         -4.89219        1.24532       -1.38572
H         -5.02503       -1.18933       -0.77585
H         -1.67015       -4.66636        1.81065
H          0.85854       -4.92939        1.67492
H          4.56385       -2.18548       -1.28992
H          4.87033        0.23190       -1.90508
H          4.51098        2.39636       -1.39220
H          3.36396        4.07187        0.08019
H          1.22231        3.61973        0.93317
H         -4.04250        3.28545       -0.94337
H         -0.35011        3.78407        1.01653
H         -2.43011        4.67486        0.38366
