# Supplementary material for: Indeno[2,1‐c]fluorene Quasi[8]circulenes Through Intramolecular Cyclization
Source: Angew Chem Int Ed Engl. 2025 Aug 21;64(40):e202510583. doi: 10.1002/anie.202510583 (PMC12462751; doi:10.1002/anie.202510583)
Supplement: Supplementary file 2 — Supporting Information [file ANIE-64-e202510583-s001.zip › TS of 5.xyz]

80
	Energy: -1112561.4826144
C         -3.90365        0.08518        3.14150
C         -3.91034        0.20573        1.78030
C         -2.76148       -0.20828        1.10120
C         -1.55015       -0.53897        1.76156
C         -1.51992       -0.75174        3.16029
C         -2.80591       -0.50101        3.82134
C         -2.62261       -0.36833       -0.32779
C         -1.32192       -0.72470       -0.59267
C         -0.58105       -0.73986        0.67578
C         -0.68289       -0.85196       -1.85743
C          0.67137       -0.72347       -1.91632
C          1.38189       -0.46911       -0.70998
C          0.76873       -0.61285        0.61723
C          2.61020        0.12741       -0.55429
C          2.83944        0.32034        0.85891
C          1.77250       -0.22592        1.61769
C          3.94475        0.94665        1.44073
C          4.07742        0.83702        2.79650
C          3.17053        0.06142        3.56275
C          1.90201       -0.42966        3.01189
C          3.64820       -0.36079        4.81311
C          2.99454       -1.38190        5.44930
C          1.74398       -1.78413        4.98637
C          1.04678       -1.22249        3.90424
C         -3.08810       -0.99306        5.10508
C         -0.45905       -1.36358        3.97023
C         -0.94388       -2.03435        5.10520
C         -2.20324       -1.86803        5.67628
C         -3.69393       -0.11746       -1.30764
C          3.52364        0.57535       -1.61998
C          3.21090        1.72024       -2.37495
C          4.09133        2.13009       -3.37733
C          5.26861        1.43301       -3.64954
C          5.55877        0.29876       -2.88964
C          4.70940       -0.13876       -1.87354
C         -3.67169        1.05190       -2.08872
C         -4.69840        1.26962       -3.00908
C         -5.74044        0.35752       -3.17460
C         -5.74181       -0.79780       -2.39106
C         -4.73966       -1.04825       -1.45439
H         -4.79157        0.31646        3.72366
H         -4.78502        0.54774        1.23362
H         -1.28967       -0.94903       -2.75370
H          1.20659       -0.71152       -2.86207
H          4.69020        1.44160        0.82408
H          4.95303        1.23460        3.30268
H          4.58218        0.04591        5.19048
H          3.40322       -1.84885        6.34026
H          1.27953       -2.53609        5.60087
H         -4.04576       -0.76319        5.56337
H         -0.29677       -2.68079        5.67311
H         -2.43977       -2.39398        6.59624
H          3.85040        3.01889       -3.95801
H         -4.68272        2.17715       -3.61021
H         -6.54152       -1.52600       -2.51532
C         -2.56847        2.06510       -1.93612
H         -2.84325        3.01122       -2.40979
H         -1.63940        1.71155       -2.40014
H         -2.34263        2.25274       -0.88086
C         -4.76324       -2.31117       -0.63582
H         -5.56022       -2.97889       -0.97260
H         -4.92774       -2.09357        0.42634
H         -3.80808       -2.84363       -0.70534
C         -6.85233        0.62547       -4.15230
H         -7.24403       -0.30575       -4.57240
H         -6.51363        1.26534       -4.97224
H         -7.68722        1.13773       -3.65791
H          6.46782       -0.26386       -3.09508
C          6.21820        1.90868       -4.71536
H          5.69008        2.45335       -5.50339
H          6.75733        1.07141       -5.16838
H          6.96725        2.58881       -4.29068
C          5.04587       -1.37353       -1.08134
H          5.93062       -1.86829       -1.48981
H          4.21318       -2.08595       -1.08786
H          5.24592       -1.12989       -0.03109
C          1.95550        2.50652       -2.10504
H          1.98316        3.46970       -2.62123
H          1.82219        2.68695       -1.03264
H          1.06590        1.96328       -2.44657
