# Supplementary material for: Indeno[2,1‐c]fluorene Quasi[8]circulenes Through Intramolecular Cyclization
Source: Angew Chem Int Ed Engl. 2025 Aug 21;64(40):e202510583. doi: 10.1002/anie.202510583 (PMC12462751; doi:10.1002/anie.202510583)
Supplement: Supplementary file 2 — Supporting Information [file ANIE-64-e202510583-s001.zip › TS of 6.xyz]

108
	Energy: -1720954.0951855
C         -3.70709        3.50737        0.42250
C         -3.11825        2.25672        0.64425
C         -1.66224        2.08496        0.64886
C         -0.84918        3.22138        0.19680
C         -1.52083        4.45193        0.27574
C         -2.89782        4.61289        0.37789
C         -4.00585        1.19656        1.04628
C         -3.50848        0.11058        1.73991
C         -2.13532        0.04431        1.94043
C         -1.21659        0.90576        1.28782
C         -1.43997       -0.89156        2.79392
C         -0.09033       -0.68484        2.63656
C          0.10140        0.35788        1.62095
C          0.98809       -1.45539        3.15612
C          2.18559       -1.41604        2.50972
C          2.30160       -0.60866        1.34333
C          1.29531        0.39517        0.97477
C          3.18439       -0.73939        0.29755
C          2.80302        0.20644       -0.72602
C          1.71090        1.00117       -0.29305
C          3.38075        0.33600       -1.98277
C          3.02003        1.42813       -2.74716
C          2.14949        2.43248       -2.19358
C          1.36224        2.18517       -0.98198
C          0.48158        3.26562       -0.51944
C          0.85350        4.53073       -1.00163
C          1.69211        4.76690       -2.08497
C          2.23025        3.70681       -2.76733
C          4.29483       -1.69848        0.17199
C         -2.09815       -1.92407        3.61246
C         -2.08831       -3.26407        3.18755
C         -2.72801       -4.22581        3.97217
C         -3.37101       -3.89058        5.16314
C         -3.36716       -2.55367        5.56683
C         -2.74774       -1.56231        4.80784
C          4.02724       -3.06419       -0.03842
C          5.09782       -3.94985       -0.16575
C          6.42185       -3.51706       -0.08739
C          6.66458       -2.15937        0.12433
C          5.62337       -1.23953        0.24717
C          3.61695        1.60949       -4.01767
C          4.12984        1.72959       -5.11920
Si         4.90320        1.93664       -6.78140
C          3.61511        2.66279       -7.93623
C          6.36242        3.10235       -6.60158
C          5.46553        0.25037       -7.37902
C         -5.40332        1.31630        0.85655
C         -6.61033        1.39380        0.68953
Si        -8.42947        1.55351        0.43081
C         -8.71319        2.95057       -0.78822
C         -9.07049       -0.07205       -0.25075
C         -9.22417        1.93997        2.08586
H         -4.78840        3.59385        0.40955
H         -0.98155        5.37805        0.17396
H         -3.31558        5.61486        0.36730
H         -4.17144       -0.64066        2.15904
H          0.80777       -2.12899        3.98954
H          3.01486       -2.05568        2.79941
H          4.12771       -0.37137       -2.33059
H          0.41564        5.42345       -0.58850
H          1.86283        5.78884       -2.40932
H          2.81177        3.84880       -3.67203
H         -2.72478       -5.26246        3.64055
H         -3.85729       -2.27530        6.49826
H          4.89052       -5.00517       -0.33395
H          7.69145       -1.80623        0.20064
H          4.03953        2.79736       -8.93829
H          3.27285        3.63953       -7.57692
H          2.74426        2.00364       -8.02032
H          7.11701        2.68782       -5.92441
H          6.04303        4.07311       -6.20719
H          6.83280        3.26808       -7.57827
H          5.93803        0.33852       -8.36453
H          4.61771       -0.43748       -7.46774
H          6.19424       -0.19007       -6.68956
H         -9.78692        3.09180       -0.95936
H         -8.30122        3.89224       -0.40920
H         -8.23968        2.73249       -1.75166
H        -10.15279       -0.01056       -0.41555
H         -8.87804       -0.89439        0.44686
H         -8.59260       -0.31359       -1.20630
H         -9.03369        1.14041        2.80994
H        -10.30949        2.04248        1.96761
H         -8.83591        2.87705        2.49943
C          2.61358       -3.57194       -0.14314
H          2.59730       -4.59028       -0.53977
H          2.00760       -2.93213       -0.79396
H          2.12227       -3.58137        0.83720
C          5.92521        0.21641        0.48254
H          6.98052        0.35860        0.72896
H          5.31731        0.62148        1.29883
H          5.70345        0.81787       -0.40766
C          7.56000       -4.48629       -0.25697
H          8.45294       -4.14697        0.27606
H          7.82764       -4.58603       -1.31640
H          7.29107       -5.48227        0.10722
C         -4.07595       -4.93585        5.98421
H         -3.75178       -5.94292        5.70803
H         -5.16107       -4.88084        5.83293
H         -3.89117       -4.79002        7.05331
C         -2.74946       -0.13198        5.27615
H         -1.72817        0.25838        5.35358
H         -3.23027       -0.04340        6.25346
H         -3.28408        0.51762        4.57288
C         -1.41925       -3.66123        1.89876
H         -1.74428       -3.02123        1.07050
H         -1.64772       -4.69992        1.64663
H         -0.32975       -3.55833        1.96793
