# Supplementary material for: Indeno[2,1‐c]fluorene Quasi[8]circulenes Through Intramolecular Cyclization
Source: Angew Chem Int Ed Engl. 2025 Aug 21;64(40):e202510583. doi: 10.1002/anie.202510583 (PMC12462751; doi:10.1002/anie.202510583)
Supplement: Supplementary file 2 — Supporting Information [file ANIE-64-e202510583-s001.zip › TS of 7.xyz]

98
	Energy: -1891453.0377072
C         -4.06263        1.14746       -0.76273
C         -3.93656       -0.08161       -0.14528
C         -2.78570       -0.81306       -0.39910
C         -1.66019       -0.28931       -1.07917
C         -1.77213        0.90691       -1.82802
C         -3.07562        1.56720       -1.72249
C         -2.54274       -2.19165       -0.01864
C         -1.23758       -2.51073       -0.37092
C         -0.62280       -1.31729       -0.94512
C         -0.50598       -3.67861       -0.04514
C          0.85721       -3.61259       -0.05001
C          1.47029       -2.37993       -0.38142
C          0.73931       -1.25171       -0.95088
C          2.74124       -1.93619       -0.03899
C          2.84812       -0.54131       -0.42288
C          1.67201       -0.12899       -1.09410
C          3.92585        0.29751       -0.17984
C          3.92874        1.53143       -0.80042
C          2.89763        1.85323       -1.75149
C          1.66190        1.07134       -1.84452
C          3.21995        2.83134       -2.70112
C          2.44614        2.92690       -3.82749
C          1.22304        2.26761       -3.87679
C          0.67293        1.49389       -2.84333
C         -3.49854        2.51037       -2.66775
C         -0.83766        1.42102       -2.83630
C         -1.46959        2.13670       -3.86471
C         -2.74888        2.67784       -3.80217
C          3.74322       -2.65659        0.61019
C          5.02060        2.40733       -0.59322
C          5.96567        3.15144       -0.38472
Si         7.37477        4.30635       -0.09407
C          7.06253        5.21718        1.51581
C          8.95018        3.29425        0.00891
C          7.43560        5.50143       -1.53822
C         -5.23022        1.91625       -0.54385
C         -6.23804        2.57053       -0.32818
Si        -7.74621        3.58709       -0.01867
C         -9.23560        2.44755       -0.03813
C         -7.86193        4.86676       -1.38496
C         -7.56187        4.41134        1.65624
C          4.64050       -3.26181        1.18101
C         -3.46817       -3.00628        0.63287
C         -4.30196       -3.69655        1.20351
Si         6.00215       -4.16919        2.03906
Si        -5.56575       -4.73180        2.06593
C          7.00689       -5.06350        0.73215
C          5.22206       -5.38445        3.23418
C          7.04764       -2.90219        2.94194
C         -5.51492       -6.44860        1.31478
C         -5.12007       -4.78140        3.88700
C         -7.23725       -3.92483        1.80433
H         -4.72857       -0.47989        0.48120
H         -1.03444       -4.56271        0.29934
H          1.47087       -4.44154        0.29038
H          4.75726       -0.02231        0.44047
H          4.13450        3.40377       -2.58840
H          2.74418        3.55296       -4.66279
H          0.65493        2.47262       -4.76803
H         -4.46197        2.99385       -2.54617
H         -0.93328        2.39235       -4.76255
H         -3.11352        3.27186       -4.63447
H          6.99382        4.51807        2.35627
H          7.88390        5.91493        1.71819
H          6.13060        5.79082        1.46902
H          8.90091        2.57251        0.83151
H          9.12529        2.74272       -0.92112
H          9.81010        3.95184        0.18318
H          6.50149        6.06821       -1.61773
H          8.25747        6.21503       -1.40579
H          7.59511        4.96887       -2.48210
H         -9.15372        1.68027        0.73937
H        -10.15143        3.02211        0.14470
H         -9.33529        1.94554       -1.00656
H         -8.74795        5.49589       -1.23876
H         -6.97978        5.51628       -1.39130
H         -7.94253        4.38752       -2.36673
H         -7.46539        3.66590        2.45301
H         -6.67823        5.05808        1.68172
H         -8.44316        5.02776        1.87033
H          7.83088       -5.61099        1.20531
H          6.38892       -5.78280        0.18419
H          7.43426       -4.35735        0.01229
H          4.61068       -4.86627        3.98074
H          4.58433       -6.10100        2.70527
H          6.00275       -5.94580        3.76115
H          6.45367       -2.35934        3.68511
H          7.87512       -3.39859        3.46258
H          7.47234       -2.17366        2.24276
H         -5.74837       -6.41762        0.24513
H         -4.52609       -6.90327        1.43830
H         -6.25188       -7.09433        1.80696
H         -5.85041       -5.39106        4.43236
H         -4.12761       -5.21905        4.03870
H         -5.12262       -3.77552        4.32027
H         -7.48689       -3.87328        0.73906
H         -8.01824       -4.50420        2.31085
H         -7.24961       -2.90729        2.20972
