# Supplementary material for: Indeno[2,1‐c]fluorene Quasi[8]circulenes Through Intramolecular Cyclization
Source: Angew Chem Int Ed Engl. 2025 Aug 21;64(40):e202510583. doi: 10.1002/anie.202510583 (PMC12462751; doi:10.1002/anie.202510583)
Supplement: Supplementary file 2 — Supporting Information [file ANIE-64-e202510583-s001.zip › (M)-2.xyz]

42
	Energy: -768354.7854865
C         -4.13462        1.51883        0.03093
C         -4.18918        0.21484       -0.38581
C         -2.99061       -0.50649       -0.41173
C         -1.73633        0.06234       -0.17321
C         -1.64168        1.45102        0.09298
C         -2.89282        2.13792        0.32785
C         -2.87903       -1.97559       -0.43660
C         -1.48284       -2.26376       -0.02241
C         -0.75972       -1.03483        0.05941
C         -0.98820       -3.49263        0.33997
C          0.32097       -3.55088        0.84366
C          1.04657       -2.38554        0.88274
C          0.56559       -1.10833        0.46184
C          2.48160       -2.26595        1.24384
C          2.86707       -0.90351        0.83580
C          1.73678       -0.19257        0.42227
C          4.17893       -0.45331        0.65122
C          4.36043        0.67983       -0.09735
C          3.25041        1.42053       -0.57951
C          1.89871        1.06807       -0.20423
C          3.48028        2.50032       -1.46136
C          2.42714        3.22623       -1.95262
C          1.13663        2.99729       -1.44578
C          0.85677        1.98883       -0.53398
C         -2.89258        3.43492        0.88817
C         -0.43684        2.21300        0.19419
C         -0.49843        3.45991        0.80077
C         -1.70930        4.05275        1.19713
O         -3.75558       -2.78852       -0.69021
O          3.19481       -3.13326        1.72624
H         -5.04396        2.09487        0.17908
H         -5.13119       -0.28394       -0.59391
H         -1.61165       -4.37867        0.26206
H          0.76891       -4.48594        1.16752
H          5.01550       -1.04663        1.00832
H          5.35799        1.01441       -0.36873
H          4.50256        2.72955       -1.74984
H          2.58873        4.02786       -2.66705
H          0.33812        3.67960       -1.72281
H         -3.84565        3.92021        1.08049
H          0.42089        4.02831        0.90887
H         -1.69853        5.02973        1.67093
