# Supplementary material for: Indeno[2,1‐c]fluorene Quasi[8]circulenes Through Intramolecular Cyclization
Source: Angew Chem Int Ed Engl. 2025 Aug 21;64(40):e202510583. doi: 10.1002/anie.202510583 (PMC12462751; doi:10.1002/anie.202510583)
Supplement: Supplementary file 2 — Supporting Information [file ANIE-64-e202510583-s001.zip › (M)-5.xyz]

80
	Energy: -1112583.1472775
C         -3.73255       -1.30936        1.48214
C         -3.84434       -0.60428        0.31149
C         -2.66773       -0.12377       -0.27836
C         -1.40792       -0.20676        0.34727
C         -1.28854       -0.81772        1.61813
C         -2.47990       -1.47968        2.12130
C         -2.51608        0.28771       -1.66204
C         -1.17107        0.37241       -1.93067
C         -0.41349        0.12524       -0.69247
C         -0.54377        0.57529       -3.19409
C          0.80898        0.48889       -3.28154
C          1.57012        0.30572       -2.09060
C          0.95175        0.14795       -0.76338
C          2.93753        0.31625       -1.95312
C          3.24157        0.28232       -0.53378
C          2.05607        0.15369        0.21630
C          4.48343        0.56925        0.04813
C          4.50926        0.87662        1.38423
C          3.33373        0.82739        2.17333
C          2.08272        0.33915        1.61915
C          3.39486        1.30645        3.49999
C          2.27292        1.30828        4.28664
C          1.11499        0.66957        3.81703
C          1.00785        0.11425        2.54507
C         -2.40700       -2.34588        3.23376
C         -0.11886       -0.86855        2.45028
C         -0.09901       -1.79051        3.49330
C         -1.20890       -2.56619        3.86108
C         -3.63118        0.45033       -2.60943
C          3.94659        0.45014       -3.01615
C          4.13125        1.68143       -3.67150
C          5.10241        1.77549       -4.66997
C          5.89274        0.68477       -5.03148
C          5.69892       -0.52563       -4.36328
C          4.74494       -0.65909       -3.35571
C         -4.44609        1.59556       -2.53395
C         -5.49897        1.73990       -3.43649
C         -5.77470        0.76822       -4.39999
C         -4.96512       -0.36655       -4.44798
C         -3.89616       -0.54473       -3.56816
H         -4.60121       -1.79116        1.92350
H         -4.79623       -0.50240       -0.20325
H         -1.16377        0.75384       -4.06839
H          1.32893        0.59401       -4.22975
H          5.37478        0.64167       -0.56971
H          5.42976        1.20764        1.85833
H          4.34149        1.69311        3.86889
H          2.28965        1.72761        5.28811
H          0.27858        0.54928        4.49942
H         -3.31416       -2.84745        3.56107
H          0.80646       -1.86988        4.08779
H         -1.12546       -3.27400        4.68028
H          5.24943        2.72988       -5.17268
H         -6.11755        2.63435       -3.38690
H         -5.17333       -1.13877       -5.18656
C         -4.16778        2.66320       -1.51069
H         -4.84028        3.51450       -1.64243
H         -3.13400        3.01982       -1.58418
H         -4.29760        2.27941       -0.49163
C         -3.06396       -1.79762       -3.63920
H         -3.55832       -2.55501       -4.25298
H         -2.88914       -2.21377       -2.64103
H         -2.07800       -1.59943       -4.07587
C         -6.93891        0.92504       -5.34025
H         -6.76559        0.39055       -6.27872
H         -7.12730        1.97885       -5.56603
H         -7.85447        0.51741       -4.89350
H          6.30273       -1.38934       -4.63625
C          6.95308        0.81863       -6.09047
H          6.69435        1.59699       -6.81412
H          7.10046       -0.12386       -6.62618
H          7.91574        1.09369       -5.64140
C          4.54996       -1.98039       -2.66223
H          5.19000       -2.74970       -3.10146
H          3.50748       -2.31155       -2.73204
H          4.78675       -1.90725       -1.59402
C          3.32362        2.89485       -3.29403
H          3.79003        3.80372       -3.68317
H          3.23025        2.98648       -2.20663
H          2.30477        2.84164       -3.69578
