# Supplementary material for: Indeno[2,1‐c]fluorene Quasi[8]circulenes Through Intramolecular Cyclization
Source: Angew Chem Int Ed Engl. 2025 Aug 21;64(40):e202510583. doi: 10.1002/anie.202510583 (PMC12462751; doi:10.1002/anie.202510583)
Supplement: Supplementary file 2 — Supporting Information [file ANIE-64-e202510583-s001.zip › (M)-6.xyz]

108
	Energy: -1720976.5588492
C         -2.78520        3.26472        0.46132
C         -2.46315        1.91739        0.71933
C         -1.21471        1.35648        0.23882
C         -0.48507        2.12768       -0.72768
C         -0.82642        3.46535       -0.89329
C         -1.93257        4.05485       -0.26565
C         -3.36933        1.11852        1.49709
C         -3.00118       -0.15502        1.90528
C         -1.71090       -0.59502        1.62445
C         -0.82210        0.11481        0.79041
C         -1.02344       -1.70268        2.26351
C          0.30200       -1.62651        1.91433
C          0.48889       -0.53475        0.94506
C          1.38753       -2.36881        2.46456
C          2.65684       -2.04647        2.10697
C          2.86424       -1.04454        1.11340
C          1.75916       -0.28964        0.49727
C          4.05057       -0.65955        0.53805
C          3.73674        0.25450       -0.54701
C          2.35334        0.52080       -0.57695
C          4.60511        0.63870       -1.56510
C          4.06880        1.17214       -2.72761
C          2.65296        1.39155       -2.83567
C          1.78685        1.18276       -1.69171
C          0.43182        1.64227       -1.80964
C         -0.05067        1.94488       -3.07812
C          0.76031        1.95616       -4.22128
C          2.11102        1.76670       -4.08138
C          5.40435       -1.14106        0.85293
C         -1.64522       -2.65717        3.19788
C         -1.95914       -3.95640        2.76314
C         -2.55993       -4.84319        3.65816
C         -2.84837       -4.47429        4.97200
C         -2.51319       -3.18439        5.38781
C         -1.91870       -2.26660        4.52248
C          5.80335       -2.43806        0.48384
C          7.10040       -2.85707        0.78845
C          8.00544       -2.02604        1.44697
C          7.59084       -0.73937        1.79865
C          6.30940       -0.27948        1.50381
C          4.92293        1.45543       -3.81944
C          5.66925        1.69890       -4.75468
Si         6.75582        2.07655       -6.19684
C          7.92779        3.45520       -5.70303
C          7.70712        0.52168       -6.63878
C          5.65168        2.61087       -7.61579
C         -4.62410        1.63842        1.89277
C         -5.70919        2.07853        2.23900
Si        -7.33068        2.79507        2.74844
C         -7.64206        4.30998        1.68756
C         -8.65819        1.49854        2.47659
C         -7.21971        3.26129        4.56224
H         -3.70892        3.66653        0.86651
H         -0.24055        4.06285       -1.58559
H         -2.14419        5.10846       -0.42042
H         -3.66968       -0.75209        2.51860
H          1.17514       -3.14262        3.19734
H          3.51858       -2.55223        2.53354
H          5.66887        0.43107       -1.49362
H         -1.09078        2.24266       -3.17431
H          0.32697        2.18714       -5.18970
H          2.78072        1.87895       -4.92860
H         -2.80713       -5.84726        3.31818
H         -2.71276       -2.88531        6.41552
H          7.41194       -3.85805        0.49550
H          8.28243       -0.07749        2.31708
H          8.58977        3.70418       -6.54101
H          8.55162        3.15502       -4.85407
H          7.37782        4.35967       -5.42196
H          8.36008        0.71213       -7.49885
H          8.33221        0.19101       -5.80227
H          7.02586       -0.29474       -6.90175
H          6.25805        2.84965       -8.49762
H          5.07200        3.50112       -7.34856
H          4.95102        1.81433       -7.88938
H         -8.59544        4.77592        1.96363
H         -6.84821        5.05318        1.82069
H         -7.68704        4.04365        0.62597
H         -9.63701        1.89459        2.77221
H         -8.45915        0.60139        3.07287
H         -8.71302        1.20476        1.42289
H         -7.01305        2.38250        5.18272
H         -8.16683        3.70102        4.89673
H         -6.42454        3.99520        4.73198
C          4.87011       -3.36148       -0.25334
H          5.42490       -4.18521       -0.71020
H          4.32181       -2.82939       -1.03828
H          4.11955       -3.79409        0.41892
C          5.89150        1.11176        1.89770
H          6.66549        1.59490        2.49965
H          4.95900        1.09763        2.47324
H          5.70867        1.73615        1.01469
C          9.40587       -2.48726        1.74569
H          9.48568       -3.57648        1.69101
H          9.72494       -2.16288        2.74126
H         10.11574       -2.06367        1.02439
C         -3.52376       -5.43257        5.91486
H         -3.39142       -6.46865        5.59072
H         -4.60187       -5.23444        5.96117
H         -3.13175       -5.33076        6.93150
C         -1.54769       -0.89292        5.01371
H         -0.50961       -0.65034        4.76010
H         -1.66693       -0.82380        6.09794
H         -2.17557       -0.11944        4.55532
C         -1.65303       -4.39049        1.35460
H         -2.01114       -3.65586        0.62491
H         -2.11736       -5.35567        1.13619
H         -0.57203       -4.49025        1.19893
