# Supplementary material for: Indeno[2,1‐c]fluorene Quasi[8]circulenes Through Intramolecular Cyclization
Source: Angew Chem Int Ed Engl. 2025 Aug 21;64(40):e202510583. doi: 10.1002/anie.202510583 (PMC12462751; doi:10.1002/anie.202510583)
Supplement: Supplementary file 2 — Supporting Information [file ANIE-64-e202510583-s001.zip › (M)-7.xyz]

98
	Energy: -1891476.7806734
C         -4.08595        1.94675       -0.57429
C         -3.94205        0.56678       -0.56908
C         -2.66188        0.03658       -0.45764
C         -1.49277        0.81703       -0.50685
C         -1.59694        2.22232       -0.65094
C         -2.92519        2.79250       -0.54919
C         -2.32745       -1.32603       -0.05891
C         -0.97486       -1.35322        0.25421
C         -0.38931       -0.05036       -0.06494
C         -0.25362       -2.40109        0.88069
C          1.04142       -2.18370        1.24116
C          1.65177       -0.95241        0.89178
C          0.95088        0.12351        0.18928
C          2.98439       -0.59338        1.04621
C          3.19180        0.65802        0.32614
C          1.96275        1.12991       -0.16857
C          4.41954        1.21206       -0.01804
C          4.45144        2.17331       -1.01791
C          3.22853        2.63249       -1.61562
C          1.94762        2.20432       -1.09143
C          3.29002        3.47595       -2.74327
C          2.13858        3.91709       -3.34213
C          0.90750        3.66531       -2.72059
C          0.78439        2.88891       -1.57428
C         -3.09261        4.18245       -0.38593
C         -0.51111        3.13427       -0.86162
C         -0.73489        4.48699       -0.63368
C         -2.00181        5.01134       -0.34170
C          3.98946       -1.32075        1.67898
C          5.69888        2.66617       -1.46673
C          6.77971        3.09028       -1.84431
Si         8.40450        3.75605       -2.41235
C          9.16142        4.72772       -0.99771
C          9.49851        2.30751       -2.88365
C          8.08077        4.86278       -3.89120
C         -5.38511        2.50617       -0.56365
C         -6.51434        2.97045       -0.55973
Si        -8.21200        3.69437       -0.55569
C         -9.44065        2.29583       -0.77843
C         -8.32247        4.91879       -1.97232
C         -8.46704        4.55804        1.08983
C          4.89592       -1.93247        2.22936
C         -3.24746       -2.36301        0.07440
C         -4.07816       -3.25578        0.18203
Si         6.25165       -2.86739        3.06637
Si        -5.33204       -4.60370        0.33345
C          7.02095       -4.01886        1.80110
C          5.49261       -3.83364        4.48213
C          7.50692       -1.62133        3.68746
C         -4.44641       -6.24156        0.11776
C         -6.10690       -4.47632        2.03680
C         -6.61646       -4.34397       -1.00719
H         -4.81441       -0.07933       -0.55045
H         -0.75898       -3.33813        1.09564
H          1.62871       -2.94065        1.75279
H          5.34099        0.83223        0.41254
H          4.26407        3.74999       -3.13683
H          2.17547        4.52010       -4.24423
H          0.01648        4.14574       -3.11413
H         -4.09813        4.57688       -0.27624
H          0.10024        5.17228       -0.74571
H         -2.11749        6.07540       -0.15959
H          9.31945        4.08796       -0.12270
H         10.13231        5.13741       -1.30074
H          8.51632        5.56181       -0.70144
H          9.66296        1.64472       -2.02720
H          9.04838        1.72018       -3.69116
H         10.47471        2.66992       -3.22734
H          7.41983        5.69395       -3.62227
H          9.02308        5.28217       -4.26307
H          7.61231        4.30147       -4.70696
H         -9.36067        1.56727        0.03564
H        -10.46378        2.68999       -0.78446
H         -9.27172        1.77186       -1.72548
H         -9.31883        5.37578       -1.99957
H         -7.58309        5.71883       -1.85699
H         -8.14679        4.42507       -2.93421
H         -8.37599        3.85342        1.92342
H         -7.73020        5.35600        1.23245
H         -9.46719        5.00589        1.12841
H          7.83472       -4.58993        2.26389
H          6.28286       -4.72834        1.41221
H          7.43462       -3.45504        0.95819
H          5.01765       -3.16363        5.20678
H          4.73617       -4.53649        4.11659
H          6.26800       -4.40721        5.00373
H          7.05370       -0.92977        4.40576
H          8.33474       -2.13899        4.18637
H          7.92033       -1.03512        2.85960
H         -3.97147       -6.30567       -0.86717
H         -3.67278       -6.37415        0.88181
H         -5.16062       -7.06871        0.20708
H         -6.86146       -5.26208        2.16244
H         -5.35358       -4.59586        2.82271
H         -6.59674       -3.50637        2.17412
H         -6.16256       -4.39181       -2.00282
H         -7.38614       -5.12235       -0.94424
H         -7.10579       -3.37001       -0.89832
