# Supplementary material for: Indeno[2,1‐c]fluorene Quasi[8]circulenes Through Intramolecular Cyclization
Source: Angew Chem Int Ed Engl. 2025 Aug 21;64(40):e202510583. doi: 10.1002/anie.202510583 (PMC12462751; doi:10.1002/anie.202510583)
Supplement: Supplementary file 2 — Supporting Information [file ANIE-64-e202510583-s001.zip › (P)-2.xyz]

42
	Energy: -768354.7838129
C         -4.24706        0.87773       -0.45638
C         -4.20934       -0.36654        0.11606
C         -2.95314       -0.95014        0.31307
C         -1.74395       -0.28509        0.08989
C         -1.76198        1.06461       -0.34158
C         -3.05066        1.58436       -0.74338
C         -2.70367       -2.38608        0.52979
C         -1.25800       -2.57339        0.24933
C         -0.65146       -1.29380        0.06287
C         -0.62138       -3.77808        0.07773
C          0.72324       -3.75829       -0.32557
C          1.33492       -2.53631       -0.46133
C          0.70241       -1.27550       -0.23735
C          2.77589       -2.31124       -0.73760
C          2.99613       -0.87726       -0.47989
C          1.77391       -0.24413       -0.23579
C          4.24040       -0.27377       -0.26759
C          4.25346        0.95370        0.34111
C          3.04329        1.62646        0.65084
C          1.76490        1.09224        0.23548
C          3.09950        2.82207        1.40175
C          1.94690        3.48715        1.72770
C          0.72753        3.06526        1.17120
C          0.61703        1.93184        0.37746
C         -3.13081        2.80058       -1.45813
C         -0.63167        1.93180       -0.45622
C         -0.76492        3.08639       -1.21527
C         -1.99210        3.49946       -1.76107
O         -3.51530       -3.25079        0.82472
O          3.60475       -3.15023       -1.05790
H         -5.19279        1.33384       -0.73628
H         -5.11288       -0.93305        0.32130
H         -1.16217       -4.70871        0.22356
H          1.28279       -4.67293       -0.49915
H          5.15506       -0.81525       -0.49045
H          5.19009        1.42083        0.63315
H          4.06963        3.19007        1.72455
H          1.97495        4.38089        2.34378
H         -0.15191        3.68790        1.30781
H         -4.10804        3.15759       -1.77171
H          0.10156        3.73099       -1.33136
H         -2.03805        4.41074       -2.34977
