# Supplementary material for: Indeno[2,1‐c]fluorene Quasi[8]circulenes Through Intramolecular Cyclization
Source: Angew Chem Int Ed Engl. 2025 Aug 21;64(40):e202510583. doi: 10.1002/anie.202510583 (PMC12462751; doi:10.1002/anie.202510583)
Supplement: Supplementary file 2 — Supporting Information [file ANIE-64-e202510583-s001.zip › (P)-5.xyz]

80
	Energy: -1112583.1259800
C         -4.01602        0.74864        1.68582
C         -4.04282        0.41803        0.35550
C         -2.81840        0.20082       -0.28994
C         -1.58722        0.16603        0.39425
C         -1.54914        0.37835        1.79314
C         -2.79846        0.79226        2.40856
C         -2.59657        0.22367       -1.72444
C         -1.24103        0.29543       -1.93934
C         -0.54091        0.21019       -0.64656
C         -0.56170        0.50012       -3.17529
C          0.78431        0.68224       -3.16685
C          1.49246        0.55759       -1.93651
C          0.82419        0.28598       -0.65281
C          2.85229        0.58640       -1.74065
C          3.11028        0.22232       -0.35946
C          1.89610        0.05693        0.33631
C          4.35101       -0.14954        0.17487
C          4.35753       -0.83384        1.36335
C          3.15777       -1.08768        2.07237
C          1.89315       -0.53134        1.62325
C          3.21127       -1.93408        3.20121
C          2.06859       -2.23439        3.89516
C          0.88364       -1.55401        3.57561
C          0.77698       -0.65380        2.51914
C         -2.82059        1.29108        3.72913
C         -0.41232        0.24598        2.66144
C         -0.48887        0.81640        3.92908
C         -1.66085        1.38281        4.45297
C         -3.66919        0.28215       -2.73041
C          3.89714        0.82255       -2.75081
C          4.60880        2.03694       -2.74136
C          5.59400        2.25367       -3.70368
C          5.90281        1.28892       -4.66414
C          5.19677        0.08609       -4.64671
C          4.19763       -0.16634       -3.70506
C         -3.95959        1.49115       -3.38943
C         -4.99144        1.51680       -4.32941
C         -5.74041        0.37931       -4.62961
C         -5.44032       -0.80833       -3.95985
C         -4.42342       -0.87383       -3.00869
H         -4.92915        1.02713        2.20561
H         -4.96904        0.41971       -0.21332
H         -1.14041        0.54561       -4.09374
H          1.34143        0.88195       -4.07810
H          5.26351        0.01490       -0.39237
H          5.28394       -1.23564        1.76578
H          4.17085       -2.35707        3.48748
H          2.08366       -2.93051        4.72838
H          0.01973       -1.69005        4.21959
H         -3.77027        1.61980        4.14356
H          0.38987        0.76769        4.56554
H         -1.65191        1.81849        5.44753
H          6.13139        3.20042       -3.70483
H         -5.21974        2.45405       -4.83400
H         -6.01049       -1.70780       -4.18539
C         -3.19786        2.75208       -3.07729
H         -3.73359        3.62785       -3.45278
H         -2.20249        2.74398       -3.53697
H         -3.04741        2.86854       -1.99869
C         -4.11844       -2.17132       -2.30986
H         -4.73524       -2.98181       -2.70625
H         -4.30620       -2.09523       -1.23209
H         -3.06387       -2.44556       -2.42781
C         -6.86849        0.43800       -5.62336
H         -6.99526       -0.51973       -6.13690
H         -6.69910        1.21740       -6.37207
H         -7.81601        0.66669       -5.11941
H          5.43283       -0.68089       -5.38234
C          6.99485        1.52768       -5.67128
H          7.06731        2.58728       -5.93417
H          6.82538        0.95041       -6.58474
H          7.96825        1.22432       -5.26572
C          3.47882       -1.48942       -3.70619
H          4.00491       -2.21353       -4.33367
H          2.45619       -1.39081       -4.08912
H          3.39855       -1.89679       -2.69242
C          4.29267        3.09810       -1.72235
H          4.86801        4.00715       -1.91470
H          4.52627        2.75479       -0.70723
H          3.22622        3.35071       -1.73278
