# Supplementary material for: Indeno[2,1‐c]fluorene Quasi[8]circulenes Through Intramolecular Cyclization
Source: Angew Chem Int Ed Engl. 2025 Aug 21;64(40):e202510583. doi: 10.1002/anie.202510583 (PMC12462751; doi:10.1002/anie.202510583)
Supplement: Supplementary file 2 — Supporting Information [file ANIE-64-e202510583-s001.zip › (P)-6.xyz]

108
	Energy: -1720976.4801817
C         -3.36716        1.51841       -1.09295
C         -2.63898        1.14301        0.05372
C         -1.19321        1.04016        0.00422
C         -0.54091        1.59829       -1.14647
C         -1.31699        1.89635       -2.26108
C         -2.71581        1.80822       -2.26395
C         -3.35256        0.81848        1.25780
C         -2.67789        0.28329        2.34490
C         -1.32027        0.00415        2.21453
C         -0.56509        0.37567        1.08426
C         -0.55211       -0.89158        3.06260
C          0.63109       -1.16044        2.41837
C          0.71187       -0.34718        1.19236
C          1.63442       -2.10392        2.78805
C          2.68093       -2.31798        1.94971
C          2.80160       -1.52116        0.77424
C          1.82599       -0.48187        0.40804
C          3.85215       -1.49015       -0.10929
C          3.64628       -0.36157       -0.99820
C          2.40639        0.25381       -0.72624
C          4.58126        0.17571       -1.87851
C          4.36969        1.45611       -2.36782
C          3.16306        2.16371       -2.03993
C          2.09478        1.49988       -1.31747
C          0.83484        2.18472       -1.24660
C          0.80500        3.53786       -1.56476
C          1.91163        4.22561       -2.08222
C          3.04599        3.52211       -2.39558
C          5.03985       -2.36221       -0.11286
C         -1.04531       -1.47480        4.31965
C         -1.45725       -2.81832        4.36684
C         -1.93630       -3.33513        5.57322
C         -2.01315       -2.55718        6.72675
C         -1.61090       -1.22099        6.65467
C         -1.13604       -0.66472        5.46984
C          4.95899       -3.64988       -0.66816
C          6.09980       -4.45560       -0.67822
C          7.30984       -4.01791       -0.14258
C          7.36494       -2.73881        0.41602
C          6.25150       -1.90110        0.43800
C          5.37220        2.07091       -3.15429
C          6.24496        2.59282       -3.83016
Si         7.55681        3.39132       -4.85191
C          7.63011        5.20390       -4.37501
C          9.18410        2.53321       -4.48919
C          7.09029        3.19724       -6.65849
C         -4.75355        1.00110        1.33373
C         -5.96155        1.15908        1.41582
Si        -7.78666        1.40836        1.51745
C         -8.11336        3.24487        1.71760
C         -8.54317        0.76922       -0.07564
C         -8.42573        0.45100        2.99764
H         -4.45086        1.55040       -1.03480
H         -0.81716        2.26974       -3.15011
H         -3.27048        2.04084       -3.16787
H         -3.21844       -0.00518        3.24187
H          1.52313       -2.65364        3.71840
H          3.45711       -3.04529        2.17254
H          5.50439       -0.35275       -2.09818
H         -0.13650        4.06928       -1.46088
H          1.83550        5.28670       -2.29936
H          3.87850        4.00202       -2.90102
H         -2.26818       -4.37123        5.60608
H         -1.66933       -0.59668        7.54474
H          6.03898       -5.44960       -1.11740
H          8.29880       -2.38515        0.85009
H          8.39202        5.72062       -4.97067
H          7.88612        5.32248       -3.31657
H          6.66755        5.69616       -4.55193
H          9.98835        2.98259       -5.08375
H          9.45054        2.62392       -3.43059
H          9.12949        1.46809       -4.73936
H          7.84939        3.66677       -7.29556
H          6.12616        3.67237       -6.86958
H          7.01922        2.13982       -6.93547
H         -9.19246        3.43036        1.77767
H         -7.64905        3.63018        2.63178
H         -7.71658        3.80937        0.86684
H         -9.63086        0.90682       -0.05806
H         -8.33612       -0.29800       -0.20956
H         -8.14532        1.30755       -0.94283
H         -8.21314       -0.61878        2.89635
H         -9.51119        0.57651        3.08828
H         -7.96283        0.80623        3.92476
C          3.66672       -4.15808       -1.24895
H          3.82649       -5.09269       -1.79275
H          3.22198       -3.42718       -1.93335
H          2.92674       -4.34592       -0.46148
C          6.34292       -0.53439        1.06225
H          7.28073       -0.42120        1.61188
H          5.50948       -0.35707        1.75089
H          6.29977        0.25514        0.30206
C          8.52987       -4.89854       -0.15310
H          8.33489       -5.84007       -0.67315
H          8.85163       -5.13294        0.86829
H          9.37021       -4.39908       -0.64797
C         -2.50845       -3.13582        8.02407
H         -2.97409       -4.11311        7.87128
H         -3.23887       -2.47198        8.49849
H         -1.68101       -3.26357        8.73252
C         -0.70332        0.77592        5.42562
H          0.31790        0.86980        5.03907
H         -0.74076        1.22453        6.42148
H         -1.34784        1.36504        4.76224
C         -1.42393       -3.69113        3.14019
H         -1.75753       -3.14422        2.25212
H         -2.06569       -4.56569        3.27518
H         -0.40902       -4.04986        2.93075
