# Supplementary material for: Indeno[2,1‐c]fluorene Quasi[8]circulenes Through Intramolecular Cyclization
Source: Angew Chem Int Ed Engl. 2025 Aug 21;64(40):e202510583. doi: 10.1002/anie.202510583 (PMC12462751; doi:10.1002/anie.202510583)
Supplement: Supplementary file 2 — Supporting Information [file ANIE-64-e202510583-s001.zip › (P)-7.xyz]

98
	Energy: -1891476.8171014
C         -4.14970        1.47245       -1.14857
C         -4.01685        0.51974       -0.14880
C         -2.73636        0.12251        0.21869
C         -1.56659        0.74507       -0.25266
C         -1.66839        1.81512       -1.17512
C         -2.98268        2.08198       -1.72297
C         -2.38825       -1.09427        0.94384
C         -1.01852       -1.28367        0.81562
C         -0.44412       -0.12780        0.12549
C         -0.26615       -2.42984        1.17764
C          1.05241       -2.48367        0.84174
C          1.64894       -1.35365        0.22717
C          0.91173       -0.13345       -0.10404
C          2.99275       -1.15884       -0.06372
C          3.16217        0.23473       -0.45916
C          1.90640        0.86436       -0.52837
C          4.36847        0.91925       -0.55141
C          4.34056        2.30644       -0.55573
C          3.08372        3.00187       -0.54816
C          1.83824        2.27190       -0.67147
C          3.07491        4.40158       -0.38129
C          1.88932        5.08904       -0.35498
C          0.70228        4.41242       -0.66875
C          0.65157        3.04289       -0.90061
C         -3.12797        2.91411       -2.85145
C         -0.59081        2.64053       -1.63650
C         -0.78821        3.39778       -2.78518
C         -2.02950        3.49579       -3.42943
C          4.03202       -2.07358        0.08757
C          5.55985        3.02297       -0.52864
C          6.61961        3.62899       -0.51231
Si         8.21702        4.55282       -0.47738
C          8.41599        5.29804        1.23254
C          9.59751        3.33867       -0.84547
C          8.13678        5.89704       -1.78306
C         -5.44061        1.80744       -1.61964
C         -6.55976        2.09538       -2.01350
Si        -8.24321        2.54172       -2.62311
C         -9.28600        0.98336       -2.65435
C         -8.05481        3.26075       -4.34501
C         -8.97268        3.80691       -1.44579
C          4.96432       -2.85728        0.21115
C         -3.30750       -1.94389        1.55444
C         -4.13813       -2.67107        2.08358
Si         6.36819       -4.04320        0.39753
Si        -5.39667       -3.77555        2.86327
C          6.52862       -4.99881       -1.20825
C          5.96460       -5.19026        1.82437
C          7.91594       -3.04392        0.74450
C         -5.23631       -5.47111        2.07845
C         -5.03644       -3.85223        4.70195
C         -7.08663       -3.03446        2.53435
H         -4.89160        0.02645        0.26392
H         -0.76397       -3.25494        1.67861
H          1.66615       -3.35100        1.06692
H          5.31372        0.38603       -0.51933
H          4.02206        4.91677       -0.25451
H          1.86936        6.15874       -0.17034
H         -0.20924        4.98901       -0.79600
H         -4.12134        3.06602       -3.26253
H          0.04358        3.98535       -3.16272
H         -2.12460        4.09111       -4.33239
H          8.43678        4.51848        2.00168
H          9.35498        5.86134        1.29058
H          7.59211        5.98300        1.46064
H          9.62581        2.53726       -0.09926
H          9.46777        2.88346       -1.83331
H         10.56578        3.85287       -0.83098
H          7.30928        6.58709       -1.58518
H          9.06894        6.47444       -1.78816
H          7.99494        5.46840       -2.78104
H         -9.36838        0.54619       -1.65336
H        -10.29708        1.21413       -3.01031
H         -8.85206        0.23180       -3.32266
H         -9.03532        3.54535       -4.74483
H         -7.42002        4.15348       -4.33095
H         -7.60670        2.53167       -5.02879
H         -9.05818        3.39841       -0.43306
H         -8.35128        4.70781       -1.40118
H         -9.97475        4.09867       -1.78213
H          5.61027       -5.55314       -1.42919
H          6.73523       -4.32612       -2.04744
H          7.35327       -5.71781       -1.13426
H          5.84060       -4.63021        2.75730
H          5.04057       -5.74603        1.63160
H          6.77553       -5.91469        1.96523
H          7.81076       -2.46366        1.66749
H          8.77771       -3.71239        0.85697
H          8.12721       -2.34948       -0.07589
H         -5.41838       -5.42400        0.99951
H         -4.23601       -5.88654        2.24125
H         -5.96831       -6.15787        2.51995
H         -5.76475       -4.50515        5.19763
H         -4.03455       -4.25293        4.88992
H         -5.10122       -2.85897        5.15884
H         -7.28205       -2.96422        1.45881
H         -7.86653       -3.66110        2.98295
H         -7.16635       -2.03012        2.96420
