# Supplementary material for: Indeno[2,1‐c]fluorene Quasi[8]circulenes Through Intramolecular Cyclization
Source: Angew Chem Int Ed Engl. 2025 Aug 21;64(40):e202510583. doi: 10.1002/anie.202510583 (PMC12462751; doi:10.1002/anie.202510583)
Supplement: Supplementary file 2 — Supporting Information [file ANIE-64-e202510583-s001.zip › 2450296.cif]

####################################################################### 
# 
# This file contains crystal structure data downloaded from the 
# Cambridge Structural Database (CSD) hosted by the Cambridge 
# Crystallographic Data Centre (CCDC).
# 
# Full information about CCDC data access policies and citation 
# guidelines are available at http://www.ccdc.cam.ac.uk/access/V1 
# 
# Audit and citation data items may have been added by the CCDC. 
# Please retain this information to preserve the provenance of 
# this file and to allow appropriate attribution of the data. 
# 
#######################################################################

data_cu_cns_sie_306_0ma_a
_database_code_depnum_ccdc_archive 'CCDC 2450296'
loop_
_audit_author_name
_audit_author_address
'Charlotte Stindt'
;University of Groningen
Netherlands
;
_audit_update_record             
;
2025-05-12 deposited with the CCDC.	2025-05-12 downloaded from the CCDC.
;
_audit_creation_date             2025-05-07
_audit_creation_method           
;
Olex2 1.5
(compiled 2024.02.16 svn.r378c4104 for OlexSys, GUI svn.r6928)
;
_shelx_SHELXL_version_number     2019/3
_audit_contact_author_address    ?
_audit_contact_author_email      ?
_audit_contact_author_phone      ?
_publ_contact_author_id_orcid    ?
_publ_section_references         
;
Bourhis, L.J., Dolomanov, O.V., Gildea, R.J., Howard, J.A.K., Puschmann, H.
 (2015). Acta Cryst. A71, 59-75.

Dolomanov, O.V., Bourhis, L.J., Gildea, R.J, Howard, J.A.K. & Puschmann, H.
 (2009), J. Appl. Cryst. 42, 339-341.

Sheldrick, G.M. (2015). Acta Cryst. C71, 3-8.
;
_chemical_name_common            ?
_chemical_name_systematic        ?
_chemical_formula_moiety         'C30 H10 F6 O8 S2'
_chemical_formula_sum            'C30 H10 F6 O8 S2'
_chemical_formula_weight         676.50
_chemical_melting_point          ?
loop_
_atom_type_symbol
_atom_type_description
_atom_type_scat_dispersion_real
_atom_type_scat_dispersion_imag
_atom_type_scat_source
C C 0.0181 0.0091 'International Tables Vol C Tables 4.2.6.8 and 6.1.1.4'
H H 0.0000 0.0000 'International Tables Vol C Tables 4.2.6.8 and 6.1.1.4'
F F 0.0727 0.0534 'International Tables Vol C Tables 4.2.6.8 and 6.1.1.4'
O O 0.0492 0.0322 'International Tables Vol C Tables 4.2.6.8 and 6.1.1.4'
S S 0.3331 0.5567 'International Tables Vol C Tables 4.2.6.8 and 6.1.1.4'

_shelx_space_group_comment       
;
The symmetry employed for this shelxl refinement is uniquely defined
by the following loop, which should always be used as a source of
symmetry information in preference to the above space-group names.
They are only intended as comments.
;
_space_group_crystal_system      monoclinic
_space_group_IT_number           14
_space_group_name_H-M_alt        'P 1 21/c 1'
_space_group_name_Hall           '-P 2ybc'
loop_
_space_group_symop_operation_xyz
'x, y, z'
'-x, y+1/2, -z+1/2'
'-x, -y, -z'
'x, -y-1/2, z-1/2'

_cell_length_a                   12.3538(3)
_cell_length_b                   24.1064(6)
_cell_length_c                   8.7667(2)
_cell_angle_alpha                90
_cell_angle_beta                 101.4470(10)
_cell_angle_gamma                90
_cell_volume                     2558.84(11)
_cell_formula_units_Z            4
_cell_measurement_reflns_used    9915
_cell_measurement_temperature    100
_cell_measurement_theta_max      74.54
_cell_measurement_theta_min      3.67
_shelx_estimated_absorpt_T_max   0.895
_shelx_estimated_absorpt_T_min   0.563
_exptl_absorpt_coefficient_mu    2.824
_exptl_absorpt_correction_T_max  0.7538
_exptl_absorpt_correction_T_min  0.4982
_exptl_absorpt_correction_type   multi-scan
_exptl_absorpt_process_details   
;
SADABS-2016/2 (Bruker,2016/2) was used for absorption correction.
wR2(int) was 0.1201 before and 0.1014 after correction.
The Ratio of minimum to maximum transmission is 0.6609.
The \l/2 correction factor is Not present.
;
_exptl_absorpt_special_details   ?
_exptl_crystal_colour            orange
_exptl_crystal_colour_primary    orange
_exptl_crystal_density_diffrn    1.756
_exptl_crystal_density_meas      ?
_exptl_crystal_density_method    ?
_exptl_crystal_description       plate
_exptl_crystal_F_000             1360
_exptl_crystal_size_max          0.23
_exptl_crystal_size_mid          0.138
_exptl_crystal_size_min          0.04
_exptl_transmission_factor_max   ?
_exptl_transmission_factor_min   ?
_diffrn_reflns_av_R_equivalents  0.0766
_diffrn_reflns_av_unetI/netI     0.0323
_diffrn_reflns_Laue_measured_fraction_full 0.999
_diffrn_reflns_Laue_measured_fraction_max 0.999
_diffrn_reflns_limit_h_max       15
_diffrn_reflns_limit_h_min       -13
_diffrn_reflns_limit_k_max       30
_diffrn_reflns_limit_k_min       -30
_diffrn_reflns_limit_l_max       10
_diffrn_reflns_limit_l_min       -10
_diffrn_reflns_number            97465
_diffrn_reflns_point_group_measured_fraction_full 0.999
_diffrn_reflns_point_group_measured_fraction_max 0.999
_diffrn_reflns_theta_full        67.679
_diffrn_reflns_theta_max         74.538
_diffrn_reflns_theta_min         3.650
_diffrn_ambient_temperature      100
_diffrn_detector_area_resol_mean ?
_diffrn_measured_fraction_theta_full 0.999
_diffrn_measured_fraction_theta_max 0.999
_diffrn_measurement_device_type  'Bruker APEX-II CCD'
_diffrn_measurement_method       '\f and \w scans'
_diffrn_radiation_type           CuK\a
_diffrn_radiation_wavelength     1.54178
_diffrn_source                   ?
_diffrn_source_current           1.0
_diffrn_source_power             0.05
_diffrn_source_voltage           50.0
_diffrn_special_details          ?
_diffrn_standards_number         0
_reflns_Friedel_coverage         0.000
_reflns_Friedel_fraction_full    .
_reflns_Friedel_fraction_max     .
_reflns_number_gt                4964
_reflns_number_total             5222
_reflns_special_details          
;
 Reflections were merged by SHELXL according to the crystal
 class for the calculation of statistics and refinement.
 
 _reflns_Friedel_fraction is defined as the number of unique
 Friedel pairs measured divided by the number that would be
 possible theoretically, ignoring centric projections and
 systematic absences.
;
_reflns_threshold_expression     'I > 2\s(I)'
_computing_cell_refinement       'SAINT V8.40A (Bruker, 2019)'
_computing_data_collection       ?
_computing_data_reduction        'SAINT V8.40A (Bruker, 2019)'
_computing_molecular_graphics    'Olex2 1.5 (Dolomanov et al., 2009)'
_computing_publication_material  'Olex2 1.5 (Dolomanov et al., 2009)'
_computing_structure_refinement  'SHELXL 2019/3 (Sheldrick, 2015)'
_computing_structure_solution    'olex2.solve 1.5 (Bourhis et al., 2015)'
_refine_diff_density_max         0.407
_refine_diff_density_min         -0.613
_refine_diff_density_rms         0.071
_refine_ls_extinction_coef       .
_refine_ls_extinction_method     none
_refine_ls_goodness_of_fit_ref   1.052
_refine_ls_hydrogen_treatment    constr
_refine_ls_matrix_type           full
_refine_ls_number_parameters     415
_refine_ls_number_reflns         5222
_refine_ls_number_restraints     0
_refine_ls_R_factor_all          0.0383
_refine_ls_R_factor_gt           0.0370
_refine_ls_restrained_S_all      1.052
_refine_ls_shift/su_max          0.001
_refine_ls_shift/su_mean         0.000
_refine_ls_structure_factor_coef Fsqd
_refine_ls_weighting_details     
'w=1/[\s^2^(Fo^2^)+(0.0548P)^2^+1.8488P] where P=(Fo^2^+2Fc^2^)/3'
_refine_ls_weighting_scheme      calc
_refine_ls_wR_factor_gt          0.0975
_refine_ls_wR_factor_ref         0.0986
_refine_special_details          ?
_olex2_refinement_description    
;
1. Fixed Uiso
 At 1.2 times of:
  All C(H) groups
2.a Aromatic/amide H refined with riding coordinates:
 C26(H26), C8(H8), C25(H25), C27(H27), C15(H15), C21(H21), C2(H2), C3(H3),
 C14(H14), C4(H4)
;
_atom_sites_solution_hydrogens   geom
_atom_sites_solution_primary     iterative
_atom_sites_solution_secondary   ?
loop_
_atom_site_label
_atom_site_type_symbol
_atom_site_fract_x
_atom_site_fract_y
_atom_site_fract_z
_atom_site_U_iso_or_equiv
_atom_site_adp_type
_atom_site_occupancy
_atom_site_site_symmetry_order
_atom_site_calc_flag
_atom_site_refinement_flags_posn
_atom_site_refinement_flags_adp
_atom_site_refinement_flags_occupancy
_atom_site_disorder_assembly
_atom_site_disorder_group
S2 S 1.03957(3) 0.33048(2) 0.21626(4) 0.01431(11) Uani 1 1 d . . . . .
S1 S 0.35373(3) 0.63006(2) 0.86874(5) 0.02075(11) Uani 1 1 d . . . . .
F4 F 0.89403(9) 0.29300(4) 0.37033(13) 0.0279(2) Uani 1 1 d . . . . .
F6 F 1.06233(10) 0.26938(4) 0.46443(12) 0.0301(2) Uani 1 1 d . . . . .
F5 F 0.97347(11) 0.23070(4) 0.25415(13) 0.0329(3) Uani 1 1 d . . . . .
O6 O 1.05260(9) 0.38135(4) 0.33123(12) 0.0158(2) Uani 1 1 d . . . . .
O7 O 0.95521(10) 0.33921(5) 0.08328(13) 0.0201(2) Uani 1 1 d . . . . .
O8 O 1.14781(10) 0.31388(5) 0.20640(14) 0.0213(2) Uani 1 1 d . . . . .
O1 O 0.64077(10) 0.73459(5) 0.49166(14) 0.0227(3) Uani 1 1 d . . . . .
O3 O 0.47926(9) 0.61245(5) 0.90584(13) 0.0221(3) Uani 1 1 d . . . . .
O2 O 0.85359(10) 0.54483(5) -0.03123(13) 0.0210(2) Uani 1 1 d . . . . .
F3 F 0.41113(10) 0.73454(5) 0.87391(17) 0.0422(3) Uani 1 1 d . . . . .
F2 F 0.26524(10) 0.71716(5) 0.96413(17) 0.0437(3) Uani 1 1 d . . . . .
F1 F 0.42551(11) 0.69693(6) 1.09958(15) 0.0479(3) Uani 1 1 d . . . . .
O4 O 0.29946(11) 0.59705(6) 0.96371(17) 0.0308(3) Uani 1 1 d . . . . .
O5 O 0.31472(11) 0.63638(6) 0.70679(15) 0.0301(3) Uani 1 1 d . . . . .
C20 C 0.81420(12) 0.50478(6) 0.34168(17) 0.0140(3) Uani 1 1 d . . . . .
C24 C 0.83983(12) 0.46804(6) 0.47124(17) 0.0138(3) Uani 1 1 d . . . . .
C9 C 0.63910(13) 0.64331(7) 0.60659(18) 0.0175(3) Uani 1 1 d . . . . .
C17 C 0.76239(12) 0.56119(6) 0.32557(17) 0.0141(3) Uani 1 1 d . . . . .
C23 C 0.92558(12) 0.42758(6) 0.46623(17) 0.0143(3) Uani 1 1 d . . . . .
C28 C 0.79031(13) 0.46764(6) 0.60624(18) 0.0145(3) Uani 1 1 d . . . . .
C13 C 0.71999(12) 0.59691(6) 0.42348(18) 0.0146(3) Uani 1 1 d . . . . .
C26 C 0.93186(13) 0.40229(6) 0.73338(18) 0.0171(3) Uani 1 1 d . . . . .
H26 H 0.966487 0.383608 0.825632 0.020 Uiso 1 1 calc R U . . .
C22 C 0.96647(12) 0.42127(6) 0.32682(18) 0.0147(3) Uani 1 1 d . . . . .
C12 C 0.70536(13) 0.65320(6) 0.37478(18) 0.0164(3) Uani 1 1 d . . . . .
C19 C 0.85998(13) 0.49547(6) 0.21108(17) 0.0156(3) Uani 1 1 d . . . . .
C6 C 0.64293(12) 0.54336(7) 0.64439(17) 0.0154(3) Uani 1 1 d . . . . .
C10 C 0.67401(12) 0.59131(6) 0.56828(17) 0.0153(3) Uani 1 1 d . . . . .
C8 C 0.57886(13) 0.65303(7) 0.72394(19) 0.0197(3) Uani 1 1 d . . . . .
H8 H 0.565100 0.689351 0.757586 0.024 Uiso 1 1 calc R U . . .
C25 C 0.97031(13) 0.39554(6) 0.59894(18) 0.0161(3) Uani 1 1 d . . . . .
H25 H 1.027063 0.369346 0.594519 0.019 Uiso 1 1 calc R U . . .
C27 C 0.84093(13) 0.43696(6) 0.73437(18) 0.0166(3) Uani 1 1 d . . . . .
H27 H 0.812654 0.439553 0.827290 0.020 Uiso 1 1 calc R U . . .
C18 C 0.83168(13) 0.54122(6) 0.09793(18) 0.0166(3) Uani 1 1 d . . . . .
C11 C 0.66049(13) 0.68523(7) 0.49301(18) 0.0176(3) Uani 1 1 d . . . . .
C1 C 0.67748(13) 0.48748(7) 0.62486(17) 0.0156(3) Uani 1 1 d . . . . .
C15 C 0.75709(13) 0.63735(7) 0.13171(18) 0.0184(3) Uani 1 1 d . . . . .
H15 H 0.766582 0.649187 0.031842 0.022 Uiso 1 1 calc R U . . .
C16 C 0.77695(13) 0.58343(6) 0.17989(18) 0.0158(3) Uani 1 1 d . . . . .
C5 C 0.56373(13) 0.55198(7) 0.74312(17) 0.0173(3) Uani 1 1 d . . . . .
C21 C 0.93515(13) 0.45327(6) 0.19838(18) 0.0161(3) Uani 1 1 d . . . . .
H21 H 0.962561 0.447367 0.105816 0.019 Uiso 1 1 calc R U . . .
C7 C 0.54185(13) 0.60712(7) 0.78568(18) 0.0189(3) Uani 1 1 d . . . . .
C2 C 0.61347(13) 0.44484(7) 0.66557(18) 0.0187(3) Uani 1 1 d . . . . .
H2 H 0.628822 0.407855 0.639057 0.022 Uiso 1 1 calc R U . . .
C30 C 0.98836(15) 0.27740(7) 0.33465(19) 0.0205(3) Uani 1 1 d . . . . .
C3 C 0.52662(13) 0.45428(7) 0.74467(19) 0.0204(3) Uani 1 1 d . . . . .
H3 H 0.481688 0.424245 0.764842 0.024 Uiso 1 1 calc R U . . .
C14 C 0.72222(14) 0.67422(7) 0.23607(19) 0.0191(3) Uani 1 1 d . . . . .
H14 H 0.710707 0.712422 0.211455 0.023 Uiso 1 1 calc R U . . .
C4 C 0.50692(13) 0.50637(7) 0.79233(19) 0.0200(3) Uani 1 1 d . . . . .
H4 H 0.455423 0.512128 0.858135 0.024 Uiso 1 1 calc R U . . .
C29 C 0.36539(15) 0.69943(8) 0.9579(2) 0.0291(4) Uani 1 1 d . . . . .

loop_
_atom_site_aniso_label
_atom_site_aniso_U_11
_atom_site_aniso_U_22
_atom_site_aniso_U_33
_atom_site_aniso_U_23
_atom_site_aniso_U_13
_atom_site_aniso_U_12
S2 0.0185(2) 0.01278(19) 0.01207(18) -0.00037(13) 0.00410(14) 0.00071(13)
S1 0.0170(2) 0.0248(2) 0.0212(2) -0.00391(15) 0.00564(15) -0.00034(14)
F4 0.0290(5) 0.0281(6) 0.0307(6) -0.0007(4) 0.0156(4) -0.0049(4)
F6 0.0416(6) 0.0271(5) 0.0205(5) 0.0100(4) 0.0031(4) 0.0027(5)
F5 0.0570(7) 0.0149(5) 0.0305(6) -0.0044(4) 0.0178(5) -0.0083(5)
O6 0.0186(5) 0.0142(5) 0.0146(5) -0.0021(4) 0.0033(4) 0.0019(4)
O7 0.0271(6) 0.0181(6) 0.0135(5) -0.0005(4) 0.0004(5) 0.0007(4)
O8 0.0216(6) 0.0202(6) 0.0234(6) -0.0039(5) 0.0076(5) 0.0023(5)
O1 0.0283(6) 0.0151(6) 0.0250(6) -0.0025(5) 0.0061(5) 0.0028(5)
O3 0.0188(6) 0.0328(7) 0.0162(6) -0.0019(5) 0.0070(4) 0.0038(5)
O2 0.0300(6) 0.0214(6) 0.0129(5) 0.0019(4) 0.0076(5) 0.0028(5)
F3 0.0387(7) 0.0274(6) 0.0657(9) -0.0045(6) 0.0230(6) -0.0044(5)
F2 0.0271(6) 0.0385(7) 0.0703(9) -0.0179(6) 0.0210(6) 0.0033(5)
F1 0.0489(8) 0.0563(8) 0.0356(7) -0.0239(6) 0.0012(6) 0.0019(6)
O4 0.0244(6) 0.0343(7) 0.0373(8) 0.0017(6) 0.0149(6) -0.0037(5)
O5 0.0239(6) 0.0402(8) 0.0248(7) -0.0036(6) 0.0015(5) 0.0036(5)
C20 0.0159(7) 0.0131(7) 0.0131(7) -0.0007(5) 0.0030(5) -0.0015(5)
C24 0.0166(7) 0.0118(7) 0.0130(7) -0.0017(5) 0.0029(5) -0.0022(5)
C9 0.0184(7) 0.0184(8) 0.0156(7) -0.0027(6) 0.0032(6) -0.0007(6)
C17 0.0157(7) 0.0137(7) 0.0126(7) 0.0000(5) 0.0021(5) -0.0010(5)
C23 0.0174(7) 0.0117(7) 0.0139(7) -0.0011(5) 0.0035(6) -0.0024(5)
C28 0.0180(7) 0.0118(7) 0.0142(7) -0.0012(5) 0.0044(6) -0.0026(5)
C13 0.0144(7) 0.0154(7) 0.0134(7) -0.0001(6) 0.0018(5) -0.0009(5)
C26 0.0225(8) 0.0148(7) 0.0133(7) 0.0011(6) 0.0017(6) -0.0010(6)
C22 0.0166(7) 0.0113(7) 0.0168(7) -0.0019(6) 0.0044(6) 0.0006(5)
C12 0.0172(7) 0.0144(7) 0.0174(8) -0.0021(6) 0.0029(6) 0.0004(6)
C19 0.0204(7) 0.0140(7) 0.0128(7) 0.0003(5) 0.0043(6) -0.0011(6)
C6 0.0154(7) 0.0193(8) 0.0111(7) -0.0004(6) 0.0022(5) -0.0015(6)
C10 0.0148(7) 0.0178(7) 0.0128(7) -0.0020(6) 0.0015(5) -0.0012(6)
C8 0.0202(8) 0.0213(8) 0.0175(8) -0.0049(6) 0.0038(6) 0.0017(6)
C25 0.0199(7) 0.0125(7) 0.0155(7) -0.0006(6) 0.0024(6) 0.0000(6)
C27 0.0214(8) 0.0157(7) 0.0132(7) -0.0010(6) 0.0051(6) -0.0025(6)
C18 0.0190(7) 0.0158(7) 0.0148(7) -0.0005(6) 0.0030(6) 0.0001(6)
C11 0.0176(7) 0.0174(8) 0.0173(8) -0.0034(6) 0.0025(6) -0.0001(6)
C1 0.0177(7) 0.0189(8) 0.0102(7) -0.0005(5) 0.0031(5) -0.0013(6)
C15 0.0228(8) 0.0183(8) 0.0145(7) 0.0038(6) 0.0043(6) 0.0025(6)
C16 0.0177(7) 0.0161(7) 0.0137(7) 0.0001(6) 0.0036(6) 0.0005(6)
C5 0.0156(7) 0.0236(8) 0.0124(7) 0.0005(6) 0.0022(6) 0.0001(6)
C21 0.0214(7) 0.0141(7) 0.0137(7) -0.0012(6) 0.0057(6) -0.0008(6)
C7 0.0163(7) 0.0283(9) 0.0132(7) -0.0024(6) 0.0054(6) 0.0016(6)
C2 0.0215(8) 0.0188(8) 0.0157(7) 0.0008(6) 0.0032(6) -0.0026(6)
C30 0.0290(9) 0.0154(8) 0.0182(8) -0.0005(6) 0.0071(6) -0.0012(6)
C3 0.0182(7) 0.0250(8) 0.0179(8) 0.0049(6) 0.0035(6) -0.0041(6)
C14 0.0235(8) 0.0145(7) 0.0199(8) 0.0024(6) 0.0052(6) 0.0027(6)
C4 0.0160(7) 0.0292(9) 0.0158(7) 0.0039(6) 0.0050(6) -0.0006(6)
C29 0.0232(9) 0.0292(9) 0.0365(10) -0.0113(8) 0.0095(7) 0.0002(7)

_geom_special_details            
;
 All esds (except the esd in the dihedral angle between two l.s. planes)
 are estimated using the full covariance matrix.  The cell esds are taken
 into account individually in the estimation of esds in distances, angles
 and torsion angles; correlations between esds in cell parameters are only
 used when they are defined by crystal symmetry.  An approximate (isotropic)
 treatment of cell esds is used for estimating esds involving l.s. planes.
;
loop_
_geom_bond_atom_site_label_1
_geom_bond_atom_site_label_2
_geom_bond_distance
_geom_bond_site_symmetry_2
_geom_bond_publ_flag
S2 O6 1.5752(11) . ?
S2 O7 1.4169(12) . ?
S2 O8 1.4146(12) . ?
S2 C30 1.8371(17) . ?
S1 O3 1.5781(12) . ?
S1 O4 1.4133(13) . ?
S1 O5 1.4141(14) . ?
S1 C29 1.8395(19) . ?
F4 C30 1.320(2) . ?
F6 C30 1.324(2) . ?
F5 C30 1.3220(19) . ?
O6 C22 1.4296(18) . ?
O1 C11 1.214(2) . ?
O3 C7 1.4309(18) . ?
O2 C18 1.218(2) . ?
F3 C29 1.320(2) . ?
F2 C29 1.320(2) . ?
F1 C29 1.316(2) . ?
C20 C24 1.426(2) . ?
C20 C17 1.498(2) . ?
C20 C19 1.392(2) . ?
C24 C23 1.447(2) . ?
C24 C28 1.436(2) . ?
C9 C10 1.388(2) . ?
C9 C8 1.404(2) . ?
C9 C11 1.479(2) . ?
C17 C13 1.390(2) . ?
C17 C16 1.429(2) . ?
C23 C22 1.420(2) . ?
C23 C25 1.414(2) . ?
C28 C27 1.386(2) . ?
C28 C1 1.513(2) . ?
C13 C12 1.423(2) . ?
C13 C10 1.496(2) . ?
C26 H26 0.9500 . ?
C26 C25 1.365(2) . ?
C26 C27 1.401(2) . ?
C22 C21 1.356(2) . ?
C12 C11 1.485(2) . ?
C12 C14 1.371(2) . ?
C19 C18 1.478(2) . ?
C19 C21 1.397(2) . ?
C6 C10 1.425(2) . ?
C6 C1 1.434(2) . ?
C6 C5 1.444(2) . ?
C8 H8 0.9500 . ?
C8 C7 1.351(2) . ?
C25 H25 0.9500 . ?
C27 H27 0.9500 . ?
C18 C16 1.484(2) . ?
C1 C2 1.386(2) . ?
C15 H15 0.9500 . ?
C15 C16 1.374(2) . ?
C15 C14 1.403(2) . ?
C5 C7 1.421(2) . ?
C5 C4 1.417(2) . ?
C21 H21 0.9500 . ?
C2 H2 0.9500 . ?
C2 C3 1.407(2) . ?
C3 H3 0.9500 . ?
C3 C4 1.361(3) . ?
C14 H14 0.9500 . ?
C4 H4 0.9500 . ?

loop_
_geom_angle_atom_site_label_1
_geom_angle_atom_site_label_2
_geom_angle_atom_site_label_3
_geom_angle
_geom_angle_site_symmetry_1
_geom_angle_site_symmetry_3
_geom_angle_publ_flag
O6 S2 C30 100.58(7) . . ?
O7 S2 O6 112.08(6) . . ?
O7 S2 C30 106.79(8) . . ?
O8 S2 O6 106.35(7) . . ?
O8 S2 O7 122.79(7) . . ?
O8 S2 C30 105.85(8) . . ?
O3 S1 C29 99.56(8) . . ?
O4 S1 O3 106.79(8) . . ?
O4 S1 O5 123.04(9) . . ?
O4 S1 C29 105.53(9) . . ?
O5 S1 O3 111.17(7) . . ?
O5 S1 C29 108.11(9) . . ?
C22 O6 S2 121.72(10) . . ?
C7 O3 S1 121.66(10) . . ?
C24 C20 C17 131.50(14) . . ?
C19 C20 C24 119.52(14) . . ?
C19 C20 C17 107.74(13) . . ?
C20 C24 C23 116.29(13) . . ?
C20 C24 C28 126.67(14) . . ?
C28 C24 C23 117.04(13) . . ?
C10 C9 C8 124.29(15) . . ?
C10 C9 C11 110.39(14) . . ?
C8 C9 C11 124.81(15) . . ?
C13 C17 C20 135.29(14) . . ?
C13 C17 C16 116.70(14) . . ?
C16 C17 C20 107.32(13) . . ?
C22 C23 C24 119.07(14) . . ?
C25 C23 C24 120.80(14) . . ?
C25 C23 C22 120.11(14) . . ?
C24 C28 C1 129.72(14) . . ?
C27 C28 C24 118.30(14) . . ?
C27 C28 C1 111.01(13) . . ?
C17 C13 C12 116.52(14) . . ?
C17 C13 C10 136.17(14) . . ?
C12 C13 C10 107.06(13) . . ?
C25 C26 H26 120.2 . . ?
C25 C26 C27 119.54(15) . . ?
C27 C26 H26 120.2 . . ?
C23 C22 O6 116.03(13) . . ?
C21 C22 O6 119.57(13) . . ?
C21 C22 C23 124.19(14) . . ?
C13 C12 C11 109.21(14) . . ?
C14 C12 C13 125.87(15) . . ?
C14 C12 C11 124.77(15) . . ?
C20 C19 C18 110.54(13) . . ?
C20 C19 C21 124.62(14) . . ?
C21 C19 C18 124.22(14) . . ?
C10 C6 C1 126.30(14) . . ?
C10 C6 C5 116.20(14) . . ?
C1 C6 C5 117.38(14) . . ?
C9 C10 C13 108.20(13) . . ?
C9 C10 C6 119.57(14) . . ?
C6 C10 C13 130.80(14) . . ?
C9 C8 H8 122.3 . . ?
C7 C8 C9 115.32(15) . . ?
C7 C8 H8 122.3 . . ?
C23 C25 H25 120.0 . . ?
C26 C25 C23 119.94(15) . . ?
C26 C25 H25 120.0 . . ?
C28 C27 C26 123.13(14) . . ?
C28 C27 H27 118.4 . . ?
C26 C27 H27 118.4 . . ?
O2 C18 C19 127.61(14) . . ?
O2 C18 C16 127.42(15) . . ?
C19 C18 C16 104.87(13) . . ?
O1 C11 C9 127.87(15) . . ?
O1 C11 C12 127.20(15) . . ?
C9 C11 C12 104.83(13) . . ?
C6 C1 C28 127.77(14) . . ?
C2 C1 C28 112.22(14) . . ?
C2 C1 C6 117.87(14) . . ?
C16 C15 H15 121.4 . . ?
C16 C15 C14 117.27(14) . . ?
C14 C15 H15 121.4 . . ?
C17 C16 C18 109.01(13) . . ?
C15 C16 C17 125.68(14) . . ?
C15 C16 C18 124.80(14) . . ?
C7 C5 C6 118.61(14) . . ?
C4 C5 C6 120.41(15) . . ?
C4 C5 C7 120.95(14) . . ?
C22 C21 C19 115.64(14) . . ?
C22 C21 H21 122.2 . . ?
C19 C21 H21 122.2 . . ?
C8 C7 O3 119.79(15) . . ?
C8 C7 C5 124.32(15) . . ?
C5 C7 O3 115.85(14) . . ?
C1 C2 H2 118.8 . . ?
C1 C2 C3 122.47(15) . . ?
C3 C2 H2 118.8 . . ?
F4 C30 S2 110.78(11) . . ?
F4 C30 F6 109.21(13) . . ?
F4 C30 F5 109.46(14) . . ?
F6 C30 S2 109.32(12) . . ?
F5 C30 S2 108.58(11) . . ?
F5 C30 F6 109.47(14) . . ?
C2 C3 H3 120.0 . . ?
C4 C3 C2 120.07(15) . . ?
C4 C3 H3 120.0 . . ?
C12 C14 C15 117.67(15) . . ?
C12 C14 H14 121.2 . . ?
C15 C14 H14 121.2 . . ?
C5 C4 H4 120.2 . . ?
C3 C4 C5 119.55(15) . . ?
C3 C4 H4 120.2 . . ?
F3 C29 S1 110.61(13) . . ?
F3 C29 F2 108.90(17) . . ?
F2 C29 S1 108.48(13) . . ?
F1 C29 S1 109.95(14) . . ?
F1 C29 F3 109.38(16) . . ?
F1 C29 F2 109.50(16) . . ?

loop_
_geom_torsion_atom_site_label_1
_geom_torsion_atom_site_label_2
_geom_torsion_atom_site_label_3
_geom_torsion_atom_site_label_4
_geom_torsion
_geom_torsion_site_symmetry_1
_geom_torsion_site_symmetry_2
_geom_torsion_site_symmetry_3
_geom_torsion_site_symmetry_4
_geom_torsion_publ_flag
S2 O6 C22 C23 121.09(13) . . . . ?
S2 O6 C22 C21 -64.03(17) . . . . ?
S1 O3 C7 C8 76.95(18) . . . . ?
S1 O3 C7 C5 -105.06(15) . . . . ?
O6 S2 C30 F4 60.28(12) . . . . ?
O6 S2 C30 F6 -60.12(12) . . . . ?
O6 S2 C30 F5 -179.49(12) . . . . ?
O6 C22 C21 C19 -172.71(13) . . . . ?
O7 S2 O6 C22 19.73(13) . . . . ?
O7 S2 C30 F4 -56.83(13) . . . . ?
O7 S2 C30 F6 -177.23(11) . . . . ?
O7 S2 C30 F5 63.40(13) . . . . ?
O8 S2 O6 C22 156.45(11) . . . . ?
O8 S2 C30 F4 170.81(11) . . . . ?
O8 S2 C30 F6 50.41(13) . . . . ?
O8 S2 C30 F5 -68.96(13) . . . . ?
O3 S1 C29 F3 72.15(14) . . . . ?
O3 S1 C29 F2 -168.48(14) . . . . ?
O3 S1 C29 F1 -48.76(14) . . . . ?
O2 C18 C16 C17 177.17(16) . . . . ?
O2 C18 C16 C15 -10.6(3) . . . . ?
O4 S1 O3 C7 139.59(13) . . . . ?
O4 S1 C29 F3 -177.31(13) . . . . ?
O4 S1 C29 F2 -57.94(16) . . . . ?
O4 S1 C29 F1 61.77(15) . . . . ?
O5 S1 O3 C7 2.91(15) . . . . ?
O5 S1 C29 F3 -43.98(16) . . . . ?
O5 S1 C29 F2 75.39(16) . . . . ?
O5 S1 C29 F1 -164.89(13) . . . . ?
C20 C24 C23 C22 -9.2(2) . . . . ?
C20 C24 C23 C25 169.29(14) . . . . ?
C20 C24 C28 C27 -166.72(15) . . . . ?
C20 C24 C28 C1 25.7(2) . . . . ?
C20 C17 C13 C12 163.38(16) . . . . ?
C20 C17 C13 C10 -23.3(3) . . . . ?
C20 C17 C16 C18 3.07(17) . . . . ?
C20 C17 C16 C15 -169.10(15) . . . . ?
C20 C19 C18 O2 -176.02(16) . . . . ?
C20 C19 C18 C16 7.44(17) . . . . ?
C20 C19 C21 C22 -2.4(2) . . . . ?
C24 C20 C17 C13 -1.4(3) . . . . ?
C24 C20 C17 C16 168.42(15) . . . . ?
C24 C20 C19 C18 -174.39(13) . . . . ?
C24 C20 C19 C21 -3.1(2) . . . . ?
C24 C23 C22 O6 178.79(13) . . . . ?
C24 C23 C22 C21 4.2(2) . . . . ?
C24 C23 C25 C26 0.6(2) . . . . ?
C24 C28 C27 C26 -6.2(2) . . . . ?
C24 C28 C1 C6 -79.2(2) . . . . ?
C24 C28 C1 C2 117.94(17) . . . . ?
C9 C8 C7 O3 -179.82(14) . . . . ?
C9 C8 C7 C5 2.4(2) . . . . ?
C17 C20 C24 C23 -156.85(15) . . . . ?
C17 C20 C24 C28 22.3(3) . . . . ?
C17 C20 C19 C18 -5.71(17) . . . . ?
C17 C20 C19 C21 165.60(15) . . . . ?
C17 C13 C12 C11 -179.58(13) . . . . ?
C17 C13 C12 C14 4.7(2) . . . . ?
C17 C13 C10 C9 -176.71(17) . . . . ?
C17 C13 C10 C6 -10.8(3) . . . . ?
C23 C24 C28 C27 12.4(2) . . . . ?
C23 C24 C28 C1 -155.15(15) . . . . ?
C23 C22 C21 C19 1.7(2) . . . . ?
C28 C24 C23 C22 171.53(13) . . . . ?
C28 C24 C23 C25 -10.0(2) . . . . ?
C28 C1 C2 C3 155.45(15) . . . . ?
C13 C17 C16 C18 175.07(13) . . . . ?
C13 C17 C16 C15 2.9(2) . . . . ?
C13 C12 C11 O1 177.84(15) . . . . ?
C13 C12 C11 C9 -5.47(17) . . . . ?
C13 C12 C14 C15 0.0(3) . . . . ?
C22 C23 C25 C26 179.08(14) . . . . ?
C12 C13 C10 C9 -2.94(17) . . . . ?
C12 C13 C10 C6 163.02(16) . . . . ?
C19 C20 C24 C23 8.7(2) . . . . ?
C19 C20 C24 C28 -172.14(14) . . . . ?
C19 C20 C17 C13 -168.22(17) . . . . ?
C19 C20 C17 C16 1.60(17) . . . . ?
C19 C18 C16 C17 -6.28(17) . . . . ?
C19 C18 C16 C15 165.97(15) . . . . ?
C6 C1 C2 C3 -9.3(2) . . . . ?
C6 C5 C7 O3 -168.69(13) . . . . ?
C6 C5 C7 C8 9.2(2) . . . . ?
C6 C5 C4 C3 -0.6(2) . . . . ?
C10 C9 C8 C7 -9.1(2) . . . . ?
C10 C9 C11 O1 -179.71(16) . . . . ?
C10 C9 C11 C12 3.63(17) . . . . ?
C10 C13 C12 C11 5.23(17) . . . . ?
C10 C13 C12 C14 -170.50(16) . . . . ?
C10 C6 C1 C28 38.8(2) . . . . ?
C10 C6 C1 C2 -159.17(15) . . . . ?
C10 C6 C5 C7 -14.0(2) . . . . ?
C10 C6 C5 C4 164.13(14) . . . . ?
C8 C9 C10 C13 171.59(15) . . . . ?
C8 C9 C10 C6 3.8(2) . . . . ?
C8 C9 C11 O1 8.2(3) . . . . ?
C8 C9 C11 C12 -168.45(15) . . . . ?
C25 C23 C22 O6 0.3(2) . . . . ?
C25 C23 C22 C21 -174.34(15) . . . . ?
C25 C26 C27 C28 -3.5(2) . . . . ?
C27 C28 C1 C6 112.48(17) . . . . ?
C27 C28 C1 C2 -50.36(18) . . . . ?
C27 C26 C25 C23 6.2(2) . . . . ?
C18 C19 C21 C22 167.79(15) . . . . ?
C11 C9 C10 C13 -0.54(17) . . . . ?
C11 C9 C10 C6 -168.35(13) . . . . ?
C11 C9 C8 C7 161.88(15) . . . . ?
C11 C12 C14 C15 -175.12(15) . . . . ?
C1 C28 C27 C26 163.62(14) . . . . ?
C1 C6 C10 C9 -176.02(15) . . . . ?
C1 C6 C10 C13 19.3(3) . . . . ?
C1 C6 C5 C7 169.63(14) . . . . ?
C1 C6 C5 C4 -12.2(2) . . . . ?
C1 C2 C3 C4 -3.9(2) . . . . ?
C16 C17 C13 C12 -5.7(2) . . . . ?
C16 C17 C13 C10 167.61(16) . . . . ?
C16 C15 C14 C12 -3.1(2) . . . . ?
C5 C6 C10 C9 8.0(2) . . . . ?
C5 C6 C10 C13 -156.62(15) . . . . ?
C5 C6 C1 C28 -145.25(15) . . . . ?
C5 C6 C1 C2 16.8(2) . . . . ?
C21 C19 C18 O2 12.6(3) . . . . ?
C21 C19 C18 C16 -163.91(15) . . . . ?
C7 C5 C4 C3 177.47(15) . . . . ?
C2 C3 C4 C5 8.8(2) . . . . ?
C30 S2 O6 C22 -93.40(12) . . . . ?
C14 C12 C11 O1 -6.4(3) . . . . ?
C14 C12 C11 C9 170.32(15) . . . . ?
C14 C15 C16 C17 1.8(2) . . . . ?
C14 C15 C16 C18 -169.21(15) . . . . ?
C4 C5 C7 O3 13.2(2) . . . . ?
C4 C5 C7 C8 -168.95(16) . . . . ?
C29 S1 O3 C7 -110.87(14) . . . . ?

_shelx_res_file                  
;
TITL cu_CNS_SIE_306_0ma_a.res in P2(1)/c
    cu_cns_sie_306_0ma_a.res
    created by SHELXL-2019/3 at 20:53:53 on 07-May-2025
REM Old TITL cu_CNS_SIE_306_0ma in P2(1)/c
REM SHELXT solution in P2(1)/c
REM R1 0.100, Rweak 0.004, Alpha 0.026, Orientation as input
REM Formula found by SHELXT: C30 F6 O8 S2
CELL 1.54178 12.3538 24.1064 8.7667 90 101.447 90
ZERR 4 0.0003 0.0006 0.0002 0 0.001 0
LATT 1
SYMM -X,0.5+Y,0.5-Z
SFAC C H F O S
UNIT 120 40 24 32 8

L.S. 10
PLAN  5
SIZE 0.04 0.138 0.23
TEMP -173.15
CONF
BOND $H
LIST 4
MORE -1
fmap 2
acta
OMIT -1 3 1
REM <olex2.extras>
REM <HklSrc "%.\\cu_CNS_SIE_306_0ma_a.hkl">
REM </olex2.extras>

WGHT    0.054800    1.848800
FVAR       0.30217
S2    5    1.039573    0.330478    0.216261    11.00000    0.01852    0.01278 =
         0.01207   -0.00037    0.00410    0.00071
S1    5    0.353734    0.630055    0.868740    11.00000    0.01702    0.02475 =
         0.02124   -0.00391    0.00564   -0.00034
F4    3    0.894033    0.292995    0.370326    11.00000    0.02899    0.02808 =
         0.03071   -0.00073    0.01561   -0.00494
F6    3    1.062325    0.269377    0.464431    11.00000    0.04162    0.02706 =
         0.02047    0.01003    0.00309    0.00269
F5    3    0.973470    0.230703    0.254154    11.00000    0.05697    0.01487 =
         0.03053   -0.00442    0.01779   -0.00830
O6    4    1.052604    0.381348    0.331226    11.00000    0.01857    0.01423 =
         0.01460   -0.00208    0.00330    0.00189
O7    4    0.955206    0.339212    0.083276    11.00000    0.02709    0.01814 =
         0.01354   -0.00054    0.00042    0.00068
O8    4    1.147806    0.313883    0.206403    11.00000    0.02161    0.02024 =
         0.02338   -0.00387    0.00764    0.00230
O1    4    0.640769    0.734586    0.491658    11.00000    0.02829    0.01510 =
         0.02495   -0.00247    0.00610    0.00280
O3    4    0.479255    0.612447    0.905843    11.00000    0.01881    0.03280 =
         0.01625   -0.00189    0.00701    0.00377
O2    4    0.853593    0.544830   -0.031229    11.00000    0.03004    0.02145 =
         0.01289    0.00187    0.00761    0.00283
F3    3    0.411130    0.734540    0.873912    11.00000    0.03871    0.02736 =
         0.06566   -0.00447    0.02303   -0.00438
F2    3    0.265242    0.717162    0.964128    11.00000    0.02710    0.03850 =
         0.07026   -0.01791    0.02102    0.00334
F1    3    0.425513    0.696926    1.099578    11.00000    0.04887    0.05630 =
         0.03557   -0.02395    0.00116    0.00189
O4    4    0.299455    0.597048    0.963712    11.00000    0.02445    0.03434 =
         0.03728    0.00166    0.01488   -0.00366
O5    4    0.314721    0.636384    0.706790    11.00000    0.02385    0.04018 =
         0.02476   -0.00360    0.00146    0.00363
C20   1    0.814195    0.504784    0.341683    11.00000    0.01592    0.01309 =
         0.01308   -0.00074    0.00304   -0.00154
C24   1    0.839826    0.468041    0.471240    11.00000    0.01658    0.01182 =
         0.01300   -0.00170    0.00295   -0.00219
C9    1    0.639096    0.643305    0.606593    11.00000    0.01838    0.01836 =
         0.01559   -0.00272    0.00318   -0.00075
C17   1    0.762392    0.561190    0.325566    11.00000    0.01573    0.01367 =
         0.01264    0.00002    0.00205   -0.00097
C23   1    0.925577    0.427579    0.466235    11.00000    0.01744    0.01167 =
         0.01391   -0.00108    0.00349   -0.00241
C28   1    0.790309    0.467637    0.606236    11.00000    0.01803    0.01184 =
         0.01424   -0.00116    0.00438   -0.00256
C13   1    0.719992    0.596906    0.423480    11.00000    0.01444    0.01542 =
         0.01338   -0.00011    0.00178   -0.00094
C26   1    0.931856    0.402285    0.733380    11.00000    0.02245    0.01475 =
         0.01326    0.00113    0.00169   -0.00101
AFIX  43
H26   2    0.966487    0.383608    0.825632    11.00000   -1.20000
AFIX   0
C22   1    0.966467    0.421269    0.326820    11.00000    0.01659    0.01125 =
         0.01684   -0.00193    0.00440    0.00064
C12   1    0.705359    0.653201    0.374778    11.00000    0.01719    0.01442 =
         0.01739   -0.00215    0.00294    0.00041
C19   1    0.859976    0.495467    0.211078    11.00000    0.02037    0.01399 =
         0.01283    0.00031    0.00429   -0.00115
C6    1    0.642931    0.543365    0.644394    11.00000    0.01545    0.01934 =
         0.01113   -0.00043    0.00223   -0.00154
C10   1    0.674013    0.591311    0.568284    11.00000    0.01483    0.01775 =
         0.01276   -0.00204    0.00147   -0.00119
C8    1    0.578864    0.653028    0.723943    11.00000    0.02021    0.02134 =
         0.01754   -0.00487    0.00382    0.00173
AFIX  43
H8    2    0.565100    0.689351    0.757586    11.00000   -1.20000
AFIX   0
C25   1    0.970310    0.395538    0.598937    11.00000    0.01989    0.01248 =
         0.01554   -0.00062    0.00241   -0.00005
AFIX  43
H25   2    1.027063    0.369346    0.594519    11.00000   -1.20000
AFIX   0
C27   1    0.840934    0.436956    0.734371    11.00000    0.02137    0.01574 =
         0.01325   -0.00098    0.00509   -0.00255
AFIX  43
H27   2    0.812654    0.439553    0.827290    11.00000   -1.20000
AFIX   0
C18   1    0.831683    0.541222    0.097934    11.00000    0.01898    0.01575 =
         0.01478   -0.00055    0.00303    0.00009
C11   1    0.660494    0.685231    0.493012    11.00000    0.01765    0.01737 =
         0.01728   -0.00341    0.00246   -0.00013
C1    1    0.677478    0.487482    0.624856    11.00000    0.01771    0.01891 =
         0.01023   -0.00049    0.00306   -0.00135
C15   1    0.757094    0.637347    0.131713    11.00000    0.02280    0.01826 =
         0.01446    0.00376    0.00429    0.00253
AFIX  43
H15   2    0.766582    0.649187    0.031842    11.00000   -1.20000
AFIX   0
C16   1    0.776947    0.583429    0.179886    11.00000    0.01773    0.01610 =
         0.01366    0.00015    0.00358    0.00047
C5    1    0.563735    0.551983    0.743119    11.00000    0.01557    0.02360 =
         0.01241    0.00047    0.00225    0.00008
C21   1    0.935149    0.453271    0.198379    11.00000    0.02142    0.01406 =
         0.01374   -0.00115    0.00565   -0.00083
AFIX  43
H21   2    0.962561    0.447367    0.105816    11.00000   -1.20000
AFIX   0
C7    1    0.541845    0.607123    0.785681    11.00000    0.01631    0.02829 =
         0.01322   -0.00241    0.00540    0.00156
C2    1    0.613468    0.444842    0.665570    11.00000    0.02147    0.01882 =
         0.01566    0.00081    0.00315   -0.00255
AFIX  43
H2    2    0.628822    0.407855    0.639057    11.00000   -1.20000
AFIX   0
C30   1    0.988365    0.277404    0.334650    11.00000    0.02901    0.01538 =
         0.01818   -0.00053    0.00712   -0.00125
C3    1    0.526623    0.454278    0.744674    11.00000    0.01815    0.02495 =
         0.01791    0.00485    0.00348   -0.00408
AFIX  43
H3    2    0.481688    0.424245    0.764842    11.00000   -1.20000
AFIX   0
C14   1    0.722224    0.674224    0.236067    11.00000    0.02346    0.01448 =
         0.01987    0.00238    0.00519    0.00274
AFIX  43
H14   2    0.710707    0.712422    0.211455    11.00000   -1.20000
AFIX   0
C4    1    0.506919    0.506373    0.792326    11.00000    0.01596    0.02919 =
         0.01576    0.00391    0.00502   -0.00062
AFIX  43
H4    2    0.455423    0.512128    0.858135    11.00000   -1.20000
AFIX   0
C29   1    0.365389    0.699430    0.957895    11.00000    0.02322    0.02917 =
         0.03650   -0.01134    0.00951    0.00023
HKLF 4


REM  cu_CNS_SIE_306_0ma_a.res in P2(1)/c
REM wR2 = 0.0986, GooF = S = 1.052, Restrained GooF = 1.052 for all data
REM R1 = 0.0370 for 4964 Fo > 4sig(Fo) and 0.0383 for all 5222 data
REM 415 parameters refined using 0 restraints

END

WGHT      0.0547      1.8562

REM Highest difference peak  0.407,  deepest hole -0.613,  1-sigma level  0.071
Q1    1   0.3619  0.6674  0.9153  11.00000  0.05    0.41
Q2    1   0.6607  0.5669  0.6048  11.00000  0.05    0.29
Q3    1   0.9530  0.4140  0.5432  11.00000  0.05    0.28
Q4    1   1.0254  0.4580  0.1310  11.00000  0.05    0.28
Q5    1   0.4644  0.6515  0.8864  11.00000  0.05    0.28
;
_shelx_res_checksum              91250
_shelx_hkl_file                  
;
   0   0   1    0.30    0.20
   0   0   1    0.10    0.20
   0   0   1    0.00    0.20
   0   0   1    0.10    0.20
   0   0   1    0.30    0.20
   0   0   1    0.00    0.20
   0   0  -1    0.10    0.40
   0   0  -1    0.10    0.20
   0   0  -1    0.00    0.20
   0   0  -1    0.00    0.20
   0   0  -1    0.20    0.20
   0   0  -1    0.70    0.20
   0   0  -2 1101.29   95.19
   0   0  -3    0.40    0.90
   0   0   3   -0.10    0.30
   0   0   3    0.70    0.40
   0   0   3    1.40    0.60
   0   0   3    0.20    0.40
   0   0  -3    0.10    0.30
   0   0   3    0.00    0.30
   0   0  -3    0.00    0.30
   0   0  -3    0.10    0.50
   0   0  -3    0.20    0.40
   0   0  -3   -0.10    0.40
   0   0  -3    0.20    0.50
   0   0   4    1.70    0.80
   0   0   4    2.10    0.70
   0   0  -4    2.10    0.80
   0   0   4    1.50    0.90
   0   0  -4    1.30    0.80
   0   0  -4    1.40    0.60
   0   0  -4    1.30    0.60
   0   0  -4    1.50    0.80
   0   0   4    2.10    0.80
   0   0  -4    0.90    1.50
   0   0   5    0.10    0.40
   0   0  -5    0.80    0.90
   0   0   5    0.00    0.40
   0   0  -5    0.70    0.60
   0   0   5    0.30    0.70
   0   0   5    0.30    0.40
   0   0   5    0.20    0.70
   0   0  -5   -0.50    1.40
   0   0  -5    0.20    0.70
   0   0  -5    0.00    0.50
   0   0  -5   -0.20    0.50
   0   0  -5    0.30    0.60
   0   0   5   -0.30    0.50
   0   0  -5   -0.20    0.50
   0   0   6   39.80    4.20
   0   0   6   33.80    3.80
   0   0   6   34.20    4.10
   0   0   6   39.50    4.80
   0   0  -6   41.80    3.70
   0   0  -6   46.10    4.30
   0   0  -6   41.20    4.70
   0   0  -6   45.80    5.40
   0   0  -6   38.60    4.10
   0   0  -6   36.70    3.80
   0   0  -6   45.20    4.70
   0   0  -6   37.00    4.30
   0   0   6   46.00    4.60
   0   0   6   46.90    5.20
   0   0   6   35.60    3.70
   0   0  -6   32.40    3.90
   0   0   6   41.50    4.00
   0   0   6   39.10    4.10
   0   0  -6   30.20    8.00
   0   0  -6   38.60    5.20
   0   0   7    0.70    1.00
   0   0  -7    0.60    1.20
   0   0   7   -0.20    0.70
   0   0  -7    2.00    3.70
   0   0   7   -0.30    0.60
   0   0  -7   -0.70    0.90
   0   0  -7   -0.30    0.60
   0   0  -7    0.60    1.30
   0   0  -7    3.60    2.00
   0   0  -7   -0.90    0.80
   0   0   7    0.10    1.50
   0   0   7    0.50    0.70
   0   0  -7    0.20    0.60
   0   0   7   -0.20    1.00
   0   0   7   -0.40    0.60
   0   0   7   -0.50    0.60
   0   0  -7   -0.60    0.80
   0   0   7   -0.10    0.50
   0   0   8  144.29   14.20
   0   0  -8  164.78   14.70
   0   0  -8  155.08   16.20
   0   0  -8  158.38   14.50
   0   0   8  172.38   16.00
   0   0  -8  148.69   15.70
   0   0  -8  136.79   24.30
   0   0   8  160.48   13.80
   0   0  -8  176.58   14.30
   0   0   8  162.28   14.70
   0   0  -8  156.18   15.30
   0   0   8  150.08   14.00
   0   0   8  162.38   14.60
   0   0   8  142.79   14.70
   0   0   9    0.20    0.80
   0   0  -9    3.10    1.30
   0   0  -9    0.10    0.70
   0   0   9   -0.10    1.30
   0   0   9    0.50    1.00
   0   0  -9   -1.00    2.20
   0   0  -9    0.20    0.60
   0   0  10    9.60    2.20
   0   0  10    8.30    1.60
   0   0  10   12.90    1.50
   0   0 -10    8.40    1.60
   0   1   0    0.00    0.10
   0   1  -1   75.39    6.50
   0   1  -1   69.29    6.50
   0   1   1   79.59    6.60
   0   1   1   70.89    6.50
   0   1   1   70.29    6.50
   0   1  -1   77.59    6.60
   0   1  -1   71.19    6.50
   0   1   1   65.69    6.50
   0  -1   1   75.69    6.50
   0  -1   1   80.29    6.50
   0  -1   1   72.49    6.50
   0  -1  -1   72.89    6.60
   0  -1   1   82.59    6.40
   0  -1  -1   68.39    6.50
   0  -1  -1   72.29    6.50
   0  -1   1   70.49    6.50
   0   1  -2  190.38   17.00
   0   1   2  202.28   17.00
   0   1  -2  182.08   16.90
   0   1  -2  208.78   17.00
   0   1  -2  172.08   17.00
   0   1   2  210.18   17.00
   0   1   2  178.58   17.00
   0   1  -2  192.28   17.90
   0  -1   2  207.28   16.80
   0  -1   2  184.28   16.90
   0  -1  -2  196.58   17.20
   0  -1  -2  179.18   16.90
   0  -1  -2  202.78   17.10
   0  -1   2  196.68   17.00
   0  -1  -2  197.88   17.10
   0  -1  -2  185.28   17.90
   0  -1   2  210.88   17.00
   0  -1   2  196.88   17.10
   0   1  -3   88.99    7.50
   0   1   3   79.39    7.50
   0   1  -3   82.89    7.20
   0   1  -3   76.39    8.80
   0   1  -3   83.19    7.30
   0   1  -3   70.39    7.50
   0   1  -3   84.49    7.80
   0   1   3   93.79    7.60
   0   1   3   67.09    7.40
   0   1   3   87.59    7.30
   0   1   3   77.79    7.20
   0  -1   3   80.19    7.20
   0  -1  -3   83.79    7.40
   0  -1   3   69.49    7.40
   0  -1  -3   85.09    7.20
   0  -1   3   78.59    7.60
   0  -1   3   93.79    7.30
   0  -1  -3   74.79    8.70
   0  -1   3   76.49    7.20
   0  -1  -3   69.59    7.30
   0  -1  -3   69.19    7.50
   0  -1  -3   73.39    7.70
   0  -1  -3   91.69    7.60
   0  -1  -3   87.99    7.40
   0   1   4   67.69    6.30
   0   1   4   56.39    6.20
   0   1   4   61.09    6.00
   0   1   4   50.59    6.10
   0   1  -4   72.59    6.40
   0   1  -4   64.19    5.70
   0   1  -4   72.69    6.20
   0   1  -4   61.49    7.90
   0   1  -4   65.19    6.00
   0   1  -4   59.69    6.00
   0  -1  -4   59.49    7.90
   0  -1  -4   59.19    6.00
   0  -1   4   57.49    5.80
   0  -1  -4   69.89    6.40
   0  -1   4   51.69    6.20
   0  -1  -4   66.39    5.80
   0  -1  -4   67.69    6.10
   0  -1   4   56.19    6.10
   0  -1   4   68.49    5.90
   0   1  -5   21.30    3.30
   0   1  -5   15.20    4.80
   0   1   5   14.40    2.40
   0   1   5   15.20    2.80
   0   1  -5   15.40    2.50
   0   1   5   12.20    1.70
   0   1  -5   14.40    2.30
   0   1   5   10.30    1.90
   0   1  -5   14.90    1.90
   0   1  -5   13.60    1.70
   0   1   5   13.80    2.70
   0   1  -5   15.00    2.60
   0   1  -5   18.10    3.30
   0   1   5   18.70    2.40
   0  -1  -5   13.30    2.50
   0  -1   5   17.90    2.60
   0  -1  -5   17.00    2.50
   0  -1   5   17.20    2.40
   0  -1  -5   15.50    4.80
   0  -1   5   17.90    3.10
   0  -1   5   12.30    1.60
   0  -1   5   14.00    2.20
   0  -1   5   11.90    2.40
   0  -1  -5   11.30    1.60
   0  -1   5    9.50    1.70
   0  -1  -5    8.40    2.10
   0  -1  -5   13.70    2.00
   0   1   6   39.60    4.20
   0   1   6   48.30    4.60
   0   1   6   30.60    3.70
   0   1   6   32.80    4.00
   0   1  -6   31.90    3.90
   0   1  -6   37.90    4.00
   0   1  -6   34.60    3.70
   0   1   6   42.50    4.90
   0   1  -6   34.20    4.10
   0   1  -6   38.10    3.60
   0   1  -6   36.80    8.80
   0   1   6   35.80    3.60
   0   1  -6   37.00    4.30
   0   1  -6   35.70    4.40
   0   1  -6   41.60    4.50
   0   1  -6   39.80    4.60
   0   1   6   40.00    4.00
   0   1  -6   37.70    5.00
   0   1   6   43.00    5.00
   0   1   6   41.20    4.00
   0   1  -6   45.20    5.30
   0  -1   6   40.80    4.20
   0  -1   6   43.80    4.00
   0  -1  -6   41.50    4.40
   0  -1  -6   35.70    3.80
   0  -1  -6   39.00    3.60
   0  -1  -6   38.20    4.10
   0  -1   6   41.70    4.10
   0  -1   6   35.60    3.90
   0  -1   6   48.90    4.60
   0  -1  -6   40.60    4.60
   0  -1   6   40.80    4.20
   0  -1   6   32.60    3.60
   0  -1   6   43.90    5.20
   0  -1  -6   31.80    3.90
   0  -1   6   36.80    4.70
   0  -1  -6   35.60    3.90
   0  -1  -6   43.00    4.60
   0  -1  -6   34.00    8.70
   0   1  -7  117.19   11.50
   0   1   7  128.69   12.80
   0   1   7  110.89   12.10
   0   1  -7  111.89   11.00
   0   1   7  113.69   11.50
   0   1   7  125.39   11.10
   0   1  -7  120.89   10.70
   0   1  -7  121.49   11.30
   0   1  -7  134.89   12.90
   0   1   7  106.39   11.30
   0   1   7  133.19   11.40
   0   1  -7  127.59   11.90
   0   1   7  101.59   10.60
   0   1  -7  114.49   12.10
   0   1  -7  103.69   16.20
   0   1   7  106.99   11.00
   0   1  -7  127.19   12.30
   0   1   7  135.19   11.00
   0  -1   7  123.99   11.10
   0  -1   7  102.59   12.00
   0  -1   7  140.59   11.60
   0  -1  -7  100.99   16.20
   0  -1  -7  114.29   10.70
   0  -1  -7  121.49   12.80
   0  -1  -7  132.59   12.50
   0  -1   7  107.99   11.10
   0  -1   7  128.99   11.60
   0  -1   7  137.59   11.40
   0  -1  -7  109.49   11.00
   0  -1  -7  118.19   11.40
   0  -1   7  130.99   11.00
   0  -1  -7  133.19   11.40
   0  -1  -7  124.19   11.90
   0  -1   7  131.89   12.90
   0   1   8  109.89    9.70
   0   1  -8  106.19    9.30
   0   1  -8  111.69    9.80
   0   1   8   87.99    9.20
   0   1  -8   92.59   10.10
   0   1  -8   95.69   10.80
   0   1  -8   95.89    9.50
   0   1   8   91.39    8.90
   0   1   8  105.89   11.00
   0   1   8   95.29    9.70
   0   1  -8   97.79   11.10
   0   1   8  101.89    8.80
   0   1   8   98.59    9.70
   0  -1  -8   93.39    9.50
   0  -1   8   97.79    9.00
   0  -1   8   94.99    9.30
   0  -1   8  111.69   11.00
   0  -1  -8   92.69   11.10
   0  -1   8  100.19    9.70
   0  -1  -8   91.99   10.70
   0  -1  -8  101.59    9.60
   0  -1  -8   98.89   10.30
   0  -1  -8  103.19    9.30
   0  -1   8  108.69    9.70
   0  -1   8   86.19    9.70
   0   1  -9  102.99    8.90
   0   1   9  104.99   10.40
   0   1  -9   86.49    8.80
   0   1  -9   91.29    8.40
   0   1   9   83.19    8.40
   0   1   9   74.09    8.70
   0   1   9   93.89    8.80
   0  -1  -9   85.99    9.50
   0  -1   9   97.89    9.80
   0  -1  -9  101.09    8.90
   0  -1  -9   90.79    8.70
   0  -1   9   89.59    8.80
   0  -1  -9   89.89    8.40
   0  -1   9   89.79    8.50
   0   1  10   61.29    5.80
   0   1 -10   52.09    5.60
   0   1  10   50.69    5.70
   0   1  10   67.29    5.50
   0  -1  10   52.69    5.70
   0  -1  10   68.29    5.50
   0  -1 -10   50.19    5.60
   0  -1  10   70.99    6.80
   0   2   0   11.50    1.20
   0   2   0   12.50    1.10
   0   2   0   13.50    1.20
   0   2   0   11.10    1.20
   0   2   0   13.10    1.30
   0   2   0   10.90    1.20
   0   2   0   12.90    1.20
   0  -2   0   11.70    1.10
   0  -2   0   11.00    1.20
   0  -2   0   11.10    1.20
   0  -2   0   10.40    1.10
   0  -2   0   10.60    1.20
   0  -2   0   11.90    1.20
   0   2  -1 2179.18  181.68
   0  -2  -1 2061.29  181.68
   0   2  -2  423.36   39.00
   0   2  -2  489.25   40.20
   0  -2   2  434.36   38.80
   0  -2  -2  422.56   39.30
   0  -2   2  469.55   39.10
   0  -2  -2  490.65   40.30
   0   2  -3   94.89    8.80
   0   2  -3  107.99    9.20
   0   2   3   93.19    8.90
   0   2  -3   86.89    8.70
   0   2  -3   91.39   10.20
   0   2  -3   96.49    9.00
   0   2   3  102.49    8.60
   0   2   3  108.69    9.00
   0   2  -3   84.89    8.80
   0   2  -3   93.59    8.50
   0  -2   3   84.49    8.90
   0  -2  -3  113.99    9.00
   0  -2  -3  107.39    8.80
   0  -2  -3  108.59    8.80
   0  -2  -3   90.49    8.90
   0  -2  -3  101.99    8.60
   0  -2   3   92.49    8.50
   0  -2   3   87.69    8.80
   0  -2   3   89.59    8.50
   0  -2  -3   95.59    9.20
   0  -2  -3   95.79   10.30
   0  -2   3   98.29    8.60
   0   2  -4   82.59    8.80
   0   2  -4   90.29    8.00
   0   2   4   72.49    7.80
   0   2  -4   78.49    9.60
   0   2   4   74.69    7.80
   0   2  -4   82.59    7.60
   0   2  -4   79.79    7.30
   0   2  -4   94.79    7.80
   0   2  -4   74.09    7.60
   0  -2  -4   93.29   10.10
   0  -2  -4   86.99    7.70
   0  -2   4   65.89    7.70
   0  -2  -4   86.69    8.00
   0  -2   4   77.49    7.90
   0  -2  -4   86.09    7.40
   0  -2   4   82.59    7.50
   0  -2  -4   77.19    7.80
   0   2   5   51.29    6.00
   0   2   5   61.59    5.80
   0   2  -5   61.39    6.10
   0   2  -5   65.19    6.60
   0   2   5   58.59    5.60
   0   2  -5   63.59    5.90
   0   2  -5   73.49    6.50
   0   2  -5   58.49    8.60
   0   2   5   53.29    5.50
   0   2  -5   61.59    5.60
   0   2  -5   59.29    5.50
   0   2   5   53.99    5.70
   0   2   5   52.99    6.10
   0   2  -5   68.69    6.20
   0  -2  -5   54.99    6.20
   0  -2   5   61.19    6.30
   0  -2   5   51.79    5.70
   0  -2  -5   54.99    6.00
   0  -2  -5   68.79    6.10
   0  -2  -5   62.29    5.50
   0  -2   5   51.99    5.50
   0  -2  -5   49.20    5.60
   0  -2   5   69.89    6.60
   0  -2   5   55.19    5.50
   0  -2   5   61.69    5.80
   0  -2  -5   55.89    8.50
   0  -2   5   64.99    5.90
   0   2   6   16.20    3.30
   0   2   6   17.50    2.20
   0   2  -6   22.50    3.40
   0   2   6   18.60    2.50
   0   2  -6   12.20    2.00
   0   2  -6   13.50    2.30
   0   2   6   17.10    2.90
   0   2  -6   14.90    1.80
   0   2  -6   13.60    2.20
   0   2   6   12.00    2.00
   0   2  -6   16.30    2.10
   0   2  -6   11.20    2.40
   0   2  -6   12.00    5.20
   0   2  -6   12.60    2.40
   0   2  -6   10.80    3.20
   0   2  -6   19.10    3.30
   0   2   6   12.70    2.70
   0   2  -6   17.10    3.40
   0   2   6   15.20    1.90
   0  -2   6   13.20    1.70
   0  -2  -6   23.30    3.60
   0  -2  -6    7.10    4.20
   0  -2  -6   14.10    1.70
   0  -2   6   13.90    2.90
   0  -2  -6   17.60    2.40
   0  -2  -6   11.60    2.20
   0  -2  -6   13.20    2.20
   0  -2  -6   16.00    2.10
   0  -2   6   19.10    2.80
   0  -2  -6   16.60    2.30
   0  -2  -6   12.40    2.40
   0  -2   6   15.50    2.10
   0  -2   6   17.20    2.60
   0  -2  -6   16.50    3.70
   0  -2   6   14.60    2.20
   0  -2   6   21.70    4.10
   0  -2   6   16.00    2.00
   0  -2  -6   18.40    3.00
   0  -2   6   20.60    2.90
   0  -2   6   18.10    3.00
   0   2   7   97.59   11.20
   0   2  -7  114.69   11.80
   0   2   7   90.09   10.40
   0   2  -7  104.79   11.40
   0   2  -7  111.09   10.90
   0   2  -7   79.29   16.00
   0   2   7  111.79   10.20
   0   2  -7  118.99   10.70
   0   2   7  112.09   10.70
   0   2   7  100.69   10.20
   0   2   7  113.69   11.80
   0   2  -7   94.49   10.10
   0   2  -7  107.69   10.40
   0   2   7  115.29   10.00
   0   2   7  119.09   10.60
   0  -2   7  103.79   11.30
   0  -2  -7  126.19   11.30
   0  -2   7  115.89   12.00
   0  -2   7  124.99   10.20
   0  -2  -7  107.39   10.50
   0  -2  -7   96.69   10.10
   0  -2  -7  107.39   12.00
   0  -2   7  114.79   10.80
   0  -2  -7  110.09   11.50
   0  -2   7  124.49   10.70
   0  -2   7  112.59   10.30
   0  -2  -7  125.49   10.60
   0  -2   7  102.39   10.20
   0  -2   7  129.49   10.60
   0  -2  -7  105.29   15.80
   0   2  -8   40.40    7.20
   0   2  -8   46.40    4.30
   0   2   8   42.50    4.60
   0   2  -8   22.50    9.70
   0   2  -8   36.50    5.00
   0   2   8   37.80    3.90
   0   2   8   35.60    4.60
   0   2   8   38.40    4.20
   0   2   8   38.90    4.60
   0   2  -8   37.00    4.40
   0   2   8   40.90    3.80
   0   2   8   55.59    7.20
   0   2  -8   39.60    4.60
   0   2  -8   42.80    6.40
   0  -2  -8   41.20    4.60
   0  -2   8   35.90    4.20
   0  -2  -8   42.80    4.30
   0  -2   8   35.20    5.60
   0  -2  -8   44.90    5.40
   0  -2  -8   28.00    5.40
   0  -2   8   42.60    4.60
   0  -2   8   39.20    4.00
   0  -2   8   36.80    4.70
   0  -2  -8   34.70   10.80
   0  -2  -8   30.10    5.90
   0  -2  -8   37.00    4.50
   0  -2   8   40.30    4.60
   0   2   9   -0.50    0.70
   0   2  -9   -0.10    0.80
   0   2   9    1.00    1.00
   0   2  -9    0.50    0.60
   0   2   9    0.40    1.10
   0   2   9    0.00    0.60
   0  -2   9   -1.00    0.80
   0  -2  -9    0.00    0.90
   0  -2   9    0.40    0.60
   0  -2  -9   -0.40    0.60
   0  -2  -9   -0.40    0.90
   0  -2  -9    2.70    1.90
   0  -2   9    0.90    1.10
   0  -2   9    0.30    0.90
   0   2 -10    3.80    1.00
   0   2  10    4.50    0.90
   0   2  10    3.00    1.10
   0   2  10    5.50    1.30
   0  -2  10    3.00    1.10
   0  -2  10    4.50    0.90
   0  -2 -10    3.20    1.00
   0   3   0    0.10    0.30
   0   3   0    0.20    0.20
   0   3   0    1.30    0.40
   0   3   0    0.30    0.30
   0   3   0    0.50    0.20
   0   3   0   -0.10    0.20
   0  -3   0    0.10    0.30
   0  -3   0    0.40    0.70
   0  -3   0    0.10    0.20
   0  -3   0    0.20    0.30
   0  -3   0    0.30    0.20
   0  -3   0    0.10    0.20
   0  -3   0    0.40    0.30
   0  -3  -1  600.44   52.29
   0   3   2  387.56   36.40
   0   3  -2  406.26   37.50
   0   3   2  401.66   36.20
   0   3  -2  439.46   36.20
   0   3  -2  439.56   36.10
   0   3  -2  449.46   36.20
   0  -3  -2  410.36   37.30
   0  -3   2  398.16   36.10
   0  -3  -2  435.86   36.20
   0  -3  -2  397.26   36.40
   0  -3  -2  430.16   36.20
   0   3  -3  250.47   22.30
   0   3  -3  276.37   22.90
   0   3   3  246.78   22.50
   0   3  -3  259.77   24.40
   0   3   3  224.78   22.70
   0   3   3  259.07   23.10
   0   3  -3  285.97   22.70
   0   3   3  275.37   22.40
   0   3  -3  228.38   22.70
   0   3   3  291.87   22.80
   0  -3  -3  228.38   22.60
   0  -3  -3  289.17   22.80
   0  -3  -3  262.07   23.20
   0  -3  -3  277.57   22.90
   0  -3  -3  254.47   24.40
   0  -3   3  233.28   22.60
   0  -3  -3  257.77   22.70
   0  -3   3  247.18   22.50
   0  -3   3  264.37   22.90
   0   3  -4   43.90    5.10
   0   3  -4   52.69    5.00
   0   3  -4   54.19    5.20
   0   3   4   49.70    5.30
   0   3  -4   41.20    5.20
   0   3  -4   61.99    7.50
   0   3   4   49.10    5.30
   0   3   4   58.49    5.40
   0   3  -4   63.29    5.50
   0   3  -4   49.90    4.80
   0  -3   4   49.80    4.90
   0  -3  -4   44.90    5.30
   0  -3  -4   46.20    5.20
   0  -3  -4   54.49    4.80
   0  -3   4   50.59    5.20
   0  -3   4   46.20    5.30
   0  -3  -4   56.19    5.10
   0  -3  -4   58.09    7.40
   0   3  -5   68.79    6.60
   0   3   5   67.39    7.40
   0   3  -5   77.69    7.10
   0   3   5   66.79    6.60
   0   3  -5   65.19    7.10
   0   3  -5   70.29    9.70
   0   3   5   65.39    7.20
   0   3   5   72.39    6.70
   0   3  -5   88.79    7.60
   0   3   5   72.09    7.00
   0   3   5   63.39    6.80
   0   3  -5   77.59    6.90
   0   3  -5   69.39    7.60
   0   3  -5   88.79    7.70
   0   3   5   83.99    6.90
   0   3   5   79.99    6.60
   0  -3   5   75.79    7.70
   0  -3   5   84.19    7.00
   0  -3  -5   75.49    7.20
   0  -3   5   61.39    6.60
   0  -3  -5   76.09    6.70
   0  -3  -5   73.29   10.10
   0  -3   5   78.69    6.60
   0  -3  -5   76.49    7.10
   0  -3   5   70.69    6.90
   0  -3  -5   64.19    6.80
   0  -3   5   66.99    7.30
   0  -3  -5   66.29    7.20
   0  -3  -5   65.49    7.40
   0   3   6   18.10    2.00
   0   3  -6   17.40    2.50
   0   3   6   24.30    3.70
   0   3  -6   18.00    2.30
   0   3   6   13.70    2.50
   0   3   6   18.70    2.40
   0   3  -6   20.90    2.10
   0   3  -6   19.60    2.60
   0   3   6   18.30    2.50
   0   3  -6   19.20    3.40
   0   3  -6   22.40    3.60
   0   3  -6   15.70    5.60
   0   3  -6   19.60    2.80
   0   3   6   23.20    3.60
   0   3  -6   19.50    2.70
   0   3   6   21.60    2.40
   0   3   6   29.10    4.50
   0   3   6   16.70    2.10
   0   3  -6   19.30    3.50
   0   3   6   22.30    3.00
   0  -3  -6   19.20    2.10
   0  -3   6   14.30    3.10
   0  -3  -6   20.10    3.10
   0  -3   6   15.60    2.00
   0  -3   6   20.20    2.50
   0  -3   6   29.60    3.80
   0  -3   6   20.50    2.80
   0  -3  -6   18.60    2.40
   0  -3  -6   19.10    2.70
   0  -3  -6   16.60    2.40
   0  -3  -6   28.40    4.40
   0  -3   6   20.40    3.40
   0  -3   6   22.10    2.40
   0  -3   6   18.80    3.10
   0  -3  -6   17.70    6.60
   0  -3   6   22.30    2.70
   0  -3   6   14.90    2.10
   0  -3  -6   16.00    2.60
   0  -3  -6   14.40    2.50
   0  -3  -6   19.20    2.30
   0   3   7    6.90    1.10
   0   3  -7    6.40    2.40
   0   3   7    7.40    1.80
   0   3  -7    5.50    1.30
   0   3   7   11.30    1.90
   0   3  -7    8.20    2.00
   0   3   7    6.80    2.40
   0   3   7    8.50    1.50
   0   3  -7    8.40    2.60
   0   3  -7    9.20    2.10
   0   3  -7   11.50    2.00
   0   3  -7    6.40    2.20
   0   3   7    8.90    2.10
   0   3   7    8.90    3.00
   0   3   7    7.70    1.60
   0   3   7   11.20    2.10
   0   3  -7    8.00    5.10
   0  -3  -7    8.20    1.90
   0  -3   7    6.70    1.60
   0  -3   7    9.00    1.70
   0  -3   7    7.50    1.40
   0  -3  -7    9.70    1.90
   0  -3   7    7.20    1.90
   0  -3  -7    8.60    1.20
   0  -3  -7    4.10    2.20
   0  -3   7    7.60    1.80
   0  -3  -7    5.00    1.30
   0  -3   7    7.20    1.60
   0  -3   7    4.70    1.90
   0  -3  -7   10.90    6.20
   0  -3   7    9.00    2.00
   0  -3   7    5.70    1.10
   0  -3   7    7.30    2.80
   0  -3  -7    2.90    1.80
   0  -3  -7    6.90    2.10
   0   3   8   44.00    5.20
   0   3  -8   46.70    5.20
   0   3  -8   46.70    5.00
   0   3  -8   43.30    6.80
   0   3   8   40.40    4.50
   0   3  -8   40.00   12.00
   0   3   8   34.50    5.80
   0   3  -8   42.60    5.60
   0   3   8   51.39    5.40
   0   3   8   43.80    5.00
   0   3  -8   51.49    5.00
   0  -3  -8   47.20    5.20
   0  -3   8   52.29    4.70
   0  -3   8   49.70    5.10
   0  -3  -8   40.40    6.40
   0  -3   8   52.19    5.30
   0  -3  -8   54.89    6.10
   0  -3   8   39.70    5.50
   0  -3   8   45.50    4.80
   0  -3  -8   34.30   12.00
   0  -3  -8   44.50    4.80
   0  -3  -8   45.40    5.20
   0  -3   8   47.90    6.40
   0  -3   8   46.10    4.60
   0   3  -9   20.30    2.40
   0   3   9   10.40    3.30
   0   3  -9   15.60    2.60
   0   3  -9   20.20    2.80
   0   3   9   22.60    3.00
   0   3   9   17.20    2.40
   0  -3  -9   21.00    2.40
   0  -3   9   21.60    2.50
   0  -3  -9   25.30    4.10
   0  -3  -9   21.80    2.80
   0  -3  -9   18.90    2.90
   0  -3   9   23.60    2.90
   0  -3   9   17.50    3.00
   0  -3   9   19.80    3.00
   0   3  10   30.80    3.30
   0   3 -10   24.40    3.00
   0   3  10   24.00    3.10
   0   3  10   30.80    2.80
   0  -3  10   25.20    2.80
   0  -3  10   26.60    4.10
   0  -3 -10   28.90    3.10
   0   4   0  170.48   14.70
   0   4   0  161.18   14.80
   0   4   0  163.58   14.70
   0   4   0  158.28   14.60
   0   4   0  170.78   14.70
   0  -4   0  173.58   14.80
   0  -4   0  166.38   14.70
   0  -4   0  167.68   14.60
   0  -4   0  181.18   14.80
   0  -4   0  169.08   14.60
   0   4  -1 1525.35  142.39
   0  -4  -1 1789.42  142.59
   0   4   2  250.47   24.70
   0   4  -2  265.17   24.60
   0   4  -2  265.17   24.60
   0   4  -2  289.37   25.90
   0   4   2  319.67   24.50
   0   4  -2  312.47   24.50
   0   4  -2  305.97   24.70
   0   4   2  319.27   25.10
   0  -4  -2  260.87   24.60
   0  -4   2  299.27   24.40
   0  -4  -2  275.87   25.90
   0  -4  -2  308.77   24.60
   0  -4   2  259.07   24.60
   0  -4   2  258.97   24.70
   0  -4  -2  248.28   24.60
   0   4   3   57.49    5.70
   0   4   3   74.29    6.20
   0   4  -3   54.29    6.00
   0   4  -3   67.39    6.20
   0   4  -3   63.69    5.70
   0   4  -3   59.29    6.00
   0   4   3   72.69    6.40
   0   4   3   56.39    5.80
   0   4  -3   59.99    6.10
   0   4   3   63.09    6.20
   0   4   3   69.79    6.60
   0   4  -3   75.19    6.40
   0   4  -3   68.99    7.80
   0  -4   3   62.89    5.90
   0  -4  -3   66.99    5.80
   0  -4  -3   65.39    6.30
   0  -4  -3   59.39    7.50
   0  -4  -3   55.39    6.00
   0  -4   3   53.89    5.70
   0  -4  -3   73.69    6.30
   0  -4   3   61.09    6.10
   0  -4   3   63.99    6.30
   0  -4  -3   73.49    6.10
   0   4   4  417.56   34.90
   0   4  -4  381.06   35.20
   0   4  -4  427.16   37.80
   0   4   4  365.46   34.80
   0   4   4  386.16   35.40
   0   4  -4  358.96   35.20
   0   4  -4  416.86   34.70
   0   4  -4  408.26   34.90
   0   4   4  388.56   35.30
   0  -4   4  378.76   34.80
   0  -4  -4  395.56   35.30
   0  -4  -4  352.16   35.00
   0  -4   4  441.36   34.70
   0  -4  -4  439.46   35.50
   0  -4   4  449.76   35.00
   0  -4  -4  447.46   34.70
   0  -4  -4  367.36   34.90
   0  -4   4  371.56   35.40
   0  -4   4  382.06   35.20
   0  -4  -4  450.85   35.10
   0   4   5   24.50    3.00
   0   4  -5   32.20    3.70
   0   4  -5   24.50    3.50
   0   4  -5   24.50    2.90
   0   4  -5   27.40    3.00
   0   4  -5   27.30    6.80
   0   4  -5   26.70    3.10
   0   4   5   23.30    3.80
   0   4   5   29.70    2.70
   0   4   5   23.70    3.00
   0   4   5   31.40    3.00
   0   4  -5   30.10    3.60
   0   4  -5   31.30    3.30
   0   4   5   27.00    4.10
   0   4  -5   24.50    3.30
   0   4   5   24.70    3.40
   0   4   5   23.90    2.70
   0   4   5   28.60    2.90
   0   4  -5   25.40    2.80
   0  -4  -5   33.30    3.40
   0  -4   5   24.70    3.40
   0  -4  -5   29.30    3.50
   0  -4  -5   36.60    4.70
   0  -4  -5   26.10    2.90
   0  -4   5   29.40    3.10
   0  -4   5   30.10    3.80
   0  -4   5   23.00    2.80
   0  -4   5   28.20    2.70
   0  -4  -5   30.00    3.10
   0  -4  -5   28.00    2.80
   0  -4  -5   23.60    3.00
   0  -4   5   26.10    3.00
   0  -4  -5   26.70    6.70
   0  -4   5   28.70    3.20
   0  -4  -5   26.60    3.60
   0   4   6  105.79    9.90
   0   4   6   99.59    9.30
   0   4   6   82.49    9.40
   0   4  -6   97.69    9.70
   0   4  -6   99.89    8.40
   0   4   6  106.89   10.00
   0   4  -6   91.59   10.30
   0   4  -6   97.39    9.20
   0   4  -6   90.89    9.80
   0   4  -6   85.39   12.60
   0   4   6  111.19    8.70
   0   4   6   89.39    8.80
   0   4  -6   99.39    9.20
   0   4   6   83.89    8.90
   0   4  -6   83.59    8.70
   0   4   6   88.89    9.10
   0   4  -6  119.09   10.30
   0   4   6  107.89    8.90
   0   4  -6   87.89    9.00
   0  -4  -6   86.09    8.70
   0  -4  -6  102.39    8.50
   0  -4   6  106.59    9.90
   0  -4  -6  105.89    9.70
   0  -4  -6   97.59    9.30
   0  -4  -6  103.29    9.20
   0  -4  -6   89.59    9.00
   0  -4  -6   75.29   12.30
   0  -4  -6   94.99    9.10
   0  -4  -6   86.29    8.80
   0  -4   6   82.89    9.90
   0  -4  -6  113.59   10.20
   0  -4   6   82.39    8.50
   0  -4   6  102.79    9.10
   0  -4   6   88.49    8.80
   0  -4   6   85.79    8.60
   0  -4   6  104.39    9.20
   0   4   7   32.90    5.60
   0   4   7   19.80    2.50
   0   4  -7   34.90    5.30
   0   4  -7   22.60    7.40
   0   4  -7   25.90    3.20
   0   4  -7   30.00    5.10
   0   4  -7   28.90    3.70
   0   4  -7   35.50    5.00
   0   4   7   24.70    3.00
   0   4   7   23.90    3.00
   0   4  -7   21.70    2.90
   0   4   7   21.90    3.50
   0   4  -7   24.60    3.40
   0   4   7   24.90    4.60
   0   4   7   24.00    3.50
   0   4  -7   25.60    4.50
   0   4   7   28.20    2.90
   0  -4   7   24.20    3.10
   0  -4  -7   31.20    9.40
   0  -4  -7   34.20    4.30
   0  -4   7   36.10    6.10
   0  -4  -7   25.90    3.00
   0  -4   7   24.40    2.70
   0  -4   7   25.70    3.60
   0  -4   7   27.90    3.40
   0  -4   7   29.30    5.00
   0  -4  -7   26.60    4.60
   0  -4  -7   23.30    3.30
   0  -4  -7   25.50    3.60
   0  -4   7   23.80    3.30
   0  -4  -7   26.50    5.40
   0  -4   7   27.90    3.30
   0  -4  -7   25.50    2.60
   0   4   8    3.80    1.50
   0   4   8    3.80    1.40
   0   4   8    2.40    2.00
   0   4  -8    7.10    3.00
   0   4   8    4.90    2.50
   0   4  -8    3.10    1.30
   0   4  -8    7.20    6.50
   0   4  -8    3.00    2.70
   0   4  -8    2.60    1.60
   0   4   8    3.20    1.40
   0  -4  -8    4.80    2.10
   0  -4   8    5.30    1.60
   0  -4  -8    1.20    7.30
   0  -4  -8    3.80    3.10
   0  -4   8    4.00    1.50
   0  -4  -8    2.10    1.20
   0  -4   8    2.60    1.20
   0  -4  -8    4.40    2.00
   0  -4   8    2.60    1.90
   0  -4  -8    1.50    2.40
   0  -4   8    3.10    1.00
   0   4   9   69.49    8.20
   0   4  -9   81.09    7.30
   0   4  -9   75.29    6.80
   0   4   9   79.69    7.40
   0  -4   9   58.79    7.20
   0  -4  -9   66.79    7.10
   0  -4   9   73.79    7.20
   0  -4  -9   73.29    6.80
   0  -4  -9   73.79    7.20
   0  -4   9   78.29    7.40
   0  -4  -9   79.29    8.20
   0  -4   9   63.59    6.80
   0   4  10   21.40    2.20
   0   4 -10   21.00    2.50
   0   4  10   23.10    2.70
   0   4  10   18.60    2.50
   0  -4  10   20.30    2.70
   0  -4  10   18.90    2.20
   0  -4 -10   21.10    2.50
   0   5   0    0.20    0.30
   0   5   0    1.40    0.50
   0   5   0    0.20    0.50
   0   5   0    0.10    0.30
   0   5   0    1.10    0.50
   0  -5   0    0.40    0.40
   0  -5   0    0.60    0.50
   0  -5   0    0.20    0.30
   0  -5   0    0.10    0.50
   0  -5   0    0.00    0.50
   0  -5   0    0.10    0.40
   0  -5   0    0.00    0.90
   0   5  -1   11.00    1.50
   0   5   1    8.40    1.60
   0   5   1    9.90    1.60
   0   5   1   13.00    1.60
   0   5   1   15.00    1.80
   0   5  -1   11.50    1.40
   0   5  -1   11.50    1.40
   0   5  -1   16.70    3.10
   0  -5  -1   16.10    3.10
   0  -5  -1   11.90    1.60
   0  -5  -1   13.20    2.00
   0  -5   1   12.30    1.50
   0  -5  -1   14.70    1.90
   0   5   2   28.10    3.30
   0   5   2   33.20    3.00
   0   5   2   33.70    3.20
   0   5   2   30.90    3.30
   0   5  -2   31.10    3.20
   0   5  -2   27.40    3.20
   0   5  -2   35.30    3.40
   0   5  -2   27.80    3.30
   0   5   2   30.80    3.60
   0   5  -2   35.20    4.50
   0  -5  -2   30.00    3.30
   0  -5  -2   34.10    3.30
   0  -5  -2   36.30    3.10
   0  -5   2   31.40    3.10
   0  -5   2   33.30    3.30
   0  -5   2   28.20    3.00
   0  -5   2   31.20    3.40
   0  -5  -2   33.00    3.30
   0  -5  -2   33.80    4.50
   0  -5  -2   36.90    3.70
   0   5  -3  111.09    8.90
   0   5  -3   83.99    8.50
   0   5  -3   99.09    8.80
   0   5   3  102.79    9.30
   0   5  -3  114.59   10.80
   0   5   3   79.19    8.60
   0   5   3   85.59    8.30
   0   5  -3  101.69    8.70
   0   5  -3   93.59    8.30
   0  -5   3   89.79    8.40
   0  -5   3   92.89    8.90
   0  -5   3   87.19    8.30
   0  -5  -3  107.29    8.80
   0  -5  -3   82.29    8.30
   0  -5  -3   96.59   10.50
   0  -5  -3   91.09    8.80
   0   5   4  105.79    9.00
   0   5  -4   99.09    9.20
   0   5  -4   93.49    8.30
   0   5   4   96.69    9.20
   0   5  -4   93.99    8.70
   0   5   4   80.79    8.20
   0   5  -4   95.19    8.90
   0   5   4   83.69    8.40
   0   5   4   82.89    8.80
   0   5   4   90.79    8.50
   0   5  -4   96.09   11.10
   0   5  -4   84.29    8.80
   0   5  -4   94.99    8.40
   0  -5   4   82.59    9.00
   0  -5   4   80.59    8.20
   0  -5  -4  100.69    8.80
   0  -5  -4  106.59    9.30
   0  -5  -4  115.69   11.70
   0  -5   4   83.79    8.30
   0  -5   4  103.59    8.60
   0  -5  -4   94.39    8.50
   0  -5   4   89.59    8.80
   0  -5   4   99.79    8.50
   0  -5  -4   81.89    8.80
   0   5   5  132.49   11.10
   0   5  -5  136.29   11.20
   0   5   5  119.49   12.00
   0   5  -5  131.29   11.50
   0   5   5  120.39   11.20
   0   5  -5  126.89   11.40
   0   5  -5  114.39   11.10
   0   5   5  131.99   12.00
   0   5  -5  135.49   12.00
   0   5   5  113.09   11.30
   0   5   5  134.29   12.20
   0   5   5  108.59   11.30
   0   5  -5  121.89   11.70
   0   5  -5  117.69   11.00
   0   5  -5  138.19   12.00
   0   5  -5  126.69   14.80
   0   5  -5  130.69   12.00
   0  -5  -5  107.59   11.60
   0  -5  -5  142.79   11.50
   0  -5  -5  109.99   14.30
   0  -5  -5  124.39   11.00
   0  -5   5  131.69   11.40
   0  -5   5  115.19   11.80
   0  -5   5  124.29   11.40
   0  -5  -5  112.49   11.90
   0  -5  -5  133.59   11.60
   0  -5  -5  104.29   11.20
   0  -5   5  106.69   11.10
   0  -5  -5  136.99   11.30
   0  -5  -5  126.89   12.10
   0  -5  -5  128.19   10.90
   0  -5   5  126.99   11.30
   0  -5   5  119.09   10.90
   0  -5  -5  125.19   11.20
   0  -5   5  130.89   12.30
   0   5   6    6.70    2.10
   0   5  -6    6.80    1.70
   0   5  -6    7.40    2.20
   0   5   6    7.20    2.20
   0   5   6    6.30    1.20
   0   5  -6    8.80    2.50
   0   5   6    4.90    1.60
   0   5   6    6.30    1.50
   0   5  -6    6.40    1.00
   0   5   6    5.80    1.00
   0   5  -6    5.10    1.40
   0   5  -6    9.30    2.00
   0   5   6    4.40    1.30
   0   5  -6    5.20    1.80
   0   5   6    7.70    2.30
   0   5  -6    5.90    1.90
   0   5   6    9.00    1.60
   0   5  -6    7.20    4.40
   0   5  -6    5.70    2.30
   0   5   6    7.50    1.50
   0   5  -6    5.40    1.30
   0  -5  -6    7.10    1.70
   0  -5  -6    6.60    1.30
   0  -5  -6    6.60    1.80
   0  -5   6    7.50    1.60
   0  -5   6    5.20    1.40
   0  -5  -6    6.30    1.50
   0  -5   6    9.00    2.10
   0  -5  -6    7.20    4.20
   0  -5   6    5.70    1.60
   0  -5   6    6.80    2.00
   0  -5   6    7.20    2.40
   0  -5  -6    8.40    1.20
   0  -5   6    5.20    1.30
   0  -5  -6    5.60    2.00
   0  -5   6    5.90    1.20
   0  -5   6    6.40    1.10
   0  -5  -6    7.30    1.80
   0  -5  -6    7.00    1.30
   0  -5  -6    6.30    1.80
   0  -5  -6    8.90    1.80
   0   5   7  792.22   68.49
   0   5   7  806.62   68.69
   0   5   7  695.23   69.19
   0   5   7  706.83   69.29
   0   5  -7  793.52   69.39
   0   5  -7  845.82   70.19
   0   5  -7  722.53   68.89
   0   5  -7  692.63   74.89
   0   5   7  805.82   68.89
   0   5  -7  822.32   69.49
   0   5  -7  800.52   70.29
   0   5  -7  795.72   68.99
   0   5  -7  870.71   70.09
   0   5   7  793.62   70.59
   0   5   7  815.92   69.39
   0  -5  -7  767.02   69.29
   0  -5   7  882.61   71.29
   0  -5   7  757.62   68.99
   0  -5   7  906.51   69.49
   0  -5   7  796.22   70.19
   0  -5   7  871.61   69.09
   0  -5   7  737.33   68.59
   0  -5  -7  909.61   70.29
   0  -5   7  730.23   69.19
   0  -5  -7  808.82   68.49
   0  -5   7  880.21   69.69
   0  -5  -7  911.11   70.79
   0  -5  -7  728.23   70.99
   0  -5  -7  738.13   68.89
   0  -5   7  819.22   69.39
   0   5  -8    4.90    2.50
   0   5  -8    5.30    1.40
   0   5   8    3.90    1.30
   0   5   8    4.50    0.90
   0   5  -8   -2.20    4.00
   0   5   8    5.50    1.60
   0   5   8    2.00    2.30
   0   5   8    3.40    1.50
   0   5  -8    4.50    5.90
   0  -5   8    4.10    1.50
   0  -5   8    4.90    1.20
   0  -5   8    5.20    1.10
   0  -5   8    9.50    3.00
   0  -5  -8    5.90    3.00
   0  -5   8    5.50    1.70
   0  -5   8    5.00    1.60
   0  -5  -8    8.80    2.10
   0  -5  -8    5.10    2.00
   0  -5  -8    2.60    1.80
   0  -5  -8    6.00    1.90
   0  -5  -8    8.00    3.40
   0  -5  -8    4.90   10.70
   0   5  -9    5.00    1.40
   0   5   9    7.30    1.80
   0   5   9    4.20    1.50
   0   5   9    8.10    2.00
   0   5   9    5.30    1.20
   0   5  -9    7.00    1.70
   0  -5  -9    5.50    1.20
   0  -5   9    5.60    1.60
   0  -5   9    3.50    1.40
   0  -5   9    4.90    1.70
   0  -5   9    4.80    1.10
   0  -5  -9    5.80    2.30
   0  -5  -9    4.60    1.40
   0  -5  -9    3.60    1.30
   0   5  10   19.40    2.90
   0   5  10   16.70    2.30
   0   5 -10   15.90    2.10
   0   5  10   14.20    1.80
   0  -5  10   15.40    1.90
   0  -5 -10   18.00    2.20
   0   6   0   72.69    6.60
   0   6   0   73.79    6.60
   0   6   0   72.29    6.50
   0   6   0   67.19    6.40
   0  -6   0   69.69    6.50
   0  -6   0   61.99    6.50
   0  -6   0   63.99    6.60
   0  -6   0   76.79    6.70
   0  -6   0   84.09    8.10
   0  -6   0   76.19    6.60
   0   6   1  383.36   31.20
   0   6   1  314.67   30.90
   0   6  -1  391.26   30.70
   0   6  -1  354.06   30.90
   0   6   1  334.57   30.90
   0   6  -1  402.06   31.00
   0   6  -1  319.47   31.00
   0   6  -1  368.56   30.80
   0  -6  -1  330.27   30.90
   0  -6   1  347.27   30.90
   0  -6   1  319.37   31.00
   0  -6  -1  352.46   32.20
   0  -6  -1  338.17   30.90
   0  -6   1  402.06   30.80
   0  -6   1  389.76   30.80
   0  -6  -1  345.77   31.20
   0   6   2  714.23   57.19
   0   6  -2  685.63   57.49
   0   6  -2  744.03   59.39
   0   6   2  659.03   57.39
   0   6   2  610.64   57.59
   0   6   2  616.94   57.89
   0   6  -2  636.94   57.69
   0  -6   2  680.93   57.39
   0  -6   2  637.64   57.49
   0  -6  -2  623.64   57.49
   0  -6   2  728.73   57.29
   0  -6  -2  694.63   58.39
   0  -6  -2  643.44   57.59
   0  -6  -2  670.13   57.69
   0   6  -3   45.10    4.20
   0   6  -3   39.70    4.10
   0   6  -3   34.60    4.10
   0   6   3   42.30    4.40
   0   6   3   35.50    4.10
   0   6  -3   44.70    5.80
   0   6  -3   44.80    3.80
   0   6  -3   48.20    4.20
   0   6   3   34.20    3.60
   0   6   3   36.00    4.60
   0  -6  -3   39.90    4.20
   0  -6   3   36.90    4.10
   0  -6  -3   35.00    4.10
   0  -6  -3   42.80    5.90
   0  -6  -3   33.20    3.70
   0  -6   3   38.40    3.70
   0  -6   3   40.80    4.40
   0  -6   3   38.40    3.80
   0   6  -4   60.19    5.80
   0   6   4   61.49    5.80
   0   6  -4   52.59    5.10
   0   6   4   62.19    6.10
   0   6   4   49.60    5.30
   0   6  -4   53.99    5.50
   0   6   4   51.29    5.00
   0   6  -4   59.59    5.80
   0   6   4   50.09    5.20
   0   6   4   52.79    5.70
   0   6  -4   55.59    5.90
   0   6   4   56.09    6.40
   0  -6   4   53.99    5.60
   0  -6   4   52.49    5.30
   0  -6  -4   48.20    5.70
   0  -6   4   53.99    5.10
   0  -6  -4   51.79    5.30
   0  -6  -4   59.29    5.10
   0  -6  -4   55.79    7.80
   0  -6  -4   49.99    5.50
   0  -6  -4   60.79    5.60
   0  -6   4   50.79    5.90
   0  -6  -4   55.29    5.80
   0  -6   4   55.39    5.20
   0  -6   4   49.90    5.30
   0   6   5   61.09    7.40
   0   6  -5   71.49    7.20
   0   6  -5   62.19    7.30
   0   6   5   60.39    6.90
   0   6   5   67.59    7.60
   0   6  -5   84.19    7.80
   0   6  -5   88.59    7.80
   0   6  -5   67.69    9.90
   0   6  -5   68.49    6.60
   0   6   5   67.69    7.00
   0   6  -5   86.89    7.60
   0   6  -5   65.49    6.70
   0   6  -5   76.19    7.00
   0   6   5   64.09    6.60
   0   6  -5   84.79    6.90
   0   6   5   72.79    7.80
   0   6   5   87.09    7.30
   0  -6  -5   68.59   10.20
   0  -6  -5   65.49    7.30
   0  -6  -5   80.29    7.10
   0  -6  -5   81.09    6.70
   0  -6  -5   75.09    6.80
   0  -6   5   63.79    7.70
   0  -6   5   62.29    6.80
   0  -6  -5   66.79    7.60
   0  -6  -5   81.69    6.60
   0  -6   5   71.89    7.40
   0  -6  -5   81.69    7.30
   0  -6   5   64.79    7.40
   0  -6  -5   72.39    7.70
   0  -6   5   80.59    7.10
   0  -6   5   68.99    7.00
   0   6  -6   30.90    3.70
   0   6   6   32.00    3.40
   0   6  -6   31.90    4.20
   0   6  -6   32.20    3.50
   0   6   6   26.80    3.60
   0   6  -6   31.70    3.60
   0   6   6   30.60    4.30
   0   6   6   31.40    3.80
   0   6   6   34.90    3.30
   0   6  -6   28.40    3.00
   0   6  -6   39.30    5.40
   0   6  -6   27.00    3.30
   0   6   6   24.60    3.40
   0   6  -6   30.30    4.00
   0   6  -6   29.80    4.80
   0   6   6   33.00    4.80
   0   6   6   24.90    3.00
   0   6  -6   29.50    3.70
   0   6   6   30.70    4.80
   0  -6  -6   30.60    3.20
   0  -6   6   49.40    7.50
   0  -6  -6   26.90    3.30
   0  -6   6   29.70    3.10
   0  -6  -6   31.50    3.50
   0  -6   6   34.90    3.50
   0  -6  -6   30.10    4.10
   0  -6   6   31.20    4.70
   0  -6  -6   31.30    3.10
   0  -6   6   34.60    3.70
   0  -6  -6   38.20    9.70
   0  -6  -6   33.60    3.70
   0  -6   6   30.50    3.50
   0  -6  -6   32.40    4.00
   0  -6   6   26.30    3.20
   0  -6   6   31.20    3.70
   0  -6   6   33.40    4.00
   0  -6  -6   45.50    6.10
   0  -6  -6   34.20    3.80
   0   6   7  258.37   26.30
   0   6   7  290.47   25.20
   0   6  -7  289.37   26.30
   0   6   7  241.18   25.30
   0   6   7  283.97   24.70
   0   6   7  289.77   25.60
   0   6  -7  290.47   25.80
   0   6  -7  258.07   25.00
   0   6  -7  273.67   26.70
   0   6   7  258.87   25.00
   0   6   7  267.37   25.00
   0   6  -7  327.27   26.30
   0   6  -7  310.07   25.60
   0  -6   7  306.47   25.30
   0  -6   7  262.67   26.20
   0  -6  -7  316.57   26.50
   0  -6   7  316.07   25.10
   0  -6   7  325.17   25.70
   0  -6   7  276.27   25.50
   0  -6  -7  278.47   24.60
   0  -6  -7  244.08   25.00
   0  -6   7  320.87   27.50
   0  -6   7  264.17   25.20
   0  -6   7  322.07   25.80
   0  -6  -7  274.57   25.40
   0  -6  -7  309.77   26.80
   0  -6  -7  304.97   25.60
   0  -6  -7  276.07   27.40
   0  -6   7  246.78   24.70
   0  -6   7  322.27   26.70
   0   6   8   31.30    4.00
   0   6   8   24.20    3.60
   0   6   8   28.40    2.80
   0   6   8   27.20    3.30
   0   6  -8    7.20    8.40
   0   6  -8   30.70    3.40
   0   6  -8   24.50    4.90
   0   6   8   49.30   10.30
   0   6   8   25.50    3.60
   0   6  -8   28.10    3.70
   0  -6  -8   31.10    6.40
   0  -6   8   28.90    3.20
   0  -6   8   27.30    3.90
   0  -6   8   31.80    3.00
   0  -6  -8   31.20    3.80
   0  -6   8   36.00    3.80
   0  -6  -8   30.00    3.40
   0  -6   8   27.10    3.40
   0  -6  -8   35.30    7.60
   0  -6   8   31.60    3.80
   0  -6  -8   28.70    3.80
   0  -6  -8   37.00    4.80
   0  -6   8   42.00    6.20
   0   6  -9   33.60    3.50
   0   6   9   31.80    3.40
   0   6  -9   35.70    3.80
   0   6   9   25.40    3.60
   0   6   9   32.00    4.00
   0   6   9   36.30    3.90
   0  -6   9   29.40    4.00
   0  -6   9   32.40    3.80
   0  -6   9   28.10    3.40
   0  -6  -9   32.40    3.80
   0  -6  -9   28.20    3.70
   0  -6  -9   31.00    3.40
   0  -6  -9   41.00    4.80
   0  -6   9   30.30    4.80
   0   6  10  112.89    9.50
   0   6  10   93.79    9.50
   0   6  10  101.19    9.00
   0   6 -10   96.69    9.30
   0  -6 -10   92.99    9.20
   0  -6  10  111.39    9.10
   0   7   0    3.10    0.70
   0   7   0    1.80    0.80
   0   7   0    0.50    0.40
   0  -7   0    0.40    0.50
   0  -7   0    1.70    0.70
   0  -7   0    0.10    0.60
   0  -7   0    0.00    1.40
   0   7  -1  103.79    9.80
   0   7  -1  118.29   10.10
   0   7   1  116.59    9.70
   0   7   1   97.79    9.80
   0   7  -1  116.59    9.60
   0   7  -1  110.89    9.60
   0   7  -1   94.09    9.70
   0   7  -1  121.89    9.70
   0   7   1   97.69    9.80
   0  -7  -1  126.99   11.60
   0  -7   1   95.79    9.50
   0  -7   1  108.49    9.80
   0  -7   1  108.49    9.70
   0  -7  -1   99.69   10.00
   0  -7   1  121.69   10.10
   0  -7  -1  101.99    9.80
   0  -7  -1  108.49    9.50
   0  -7  -1   98.59    9.70
   0   7  -2    0.80    0.50
   0   7   2    2.00    0.90
   0   7  -2    0.30    0.60
   0   7   2    2.00    0.70
   0   7  -2    0.50    0.50
   0   7  -2    0.70    0.50
   0   7  -2    0.00    1.00
   0   7   2    0.90    0.70
   0   7   2    0.30    0.60
   0   7  -2    0.60    0.50
   0   7  -2    0.30    0.40
   0  -7   2    0.40    0.50
   0  -7  -2    1.10    0.70
   0  -7   2    0.90    0.50
   0  -7   2    1.20    0.80
   0  -7  -2    3.70    1.30
   0  -7  -2    0.70    0.70
   0  -7  -2    3.20    1.00
   0  -7  -2    7.00    2.60
   0  -7  -2    1.40    0.50
   0  -7   2    2.70    0.60
   0   7  -3   76.59    8.70
   0   7  -3   64.29    6.60
   0   7  -3   66.69    6.50
   0   7   3   73.49    6.10
   0   7   3   60.79    7.10
   0   7  -3   57.89    6.60
   0   7   3   73.99    6.90
   0   7   3   65.99    6.70
   0  -7   3   61.99    6.50
   0  -7   3   75.39    6.40
   0  -7  -3   75.19    6.80
   0  -7   3   77.49    7.00
   0  -7  -3   56.19    6.10
   0  -7  -3   81.29    9.00
   0  -7   3   65.59    6.30
   0  -7  -3   59.69    6.60
   0   7   4  494.05   47.10
   0   7   4  561.44   46.50
   0   7   4  509.45   45.60
   0   7   4  476.25   45.90
   0   7  -4  594.84   46.80
   0   7  -4  542.35   46.50
   0   7   4  503.25   46.60
   0   7  -4  539.45   49.30
   0   7   4  570.44   46.10
   0   7  -4  524.25   46.20
   0   7   4  489.55   45.90
   0   7  -4  500.75   45.70
   0  -7  -4  500.85   45.90
   0  -7   4  515.25   46.00
   0  -7  -4  494.85   46.50
   0  -7   4  556.24   45.70
   0  -7   4  528.75   46.00
   0  -7  -4  540.45   46.50
   0  -7  -4  545.45   49.30
   0  -7  -4  490.55   46.20
   0  -7  -4  589.34   45.70
   0  -7   4  560.64   46.80
   0  -7   4  579.14   46.40
   0   7  -5   20.30    2.70
   0   7   5   24.70    3.00
   0   7  -5   21.70    6.40
   0   7   5   21.20    2.70
   0   7   5   21.10    2.40
   0   7   5   20.30    2.10
   0   7  -5   19.90    3.20
   0   7  -5   23.40    3.00
   0   7   5   22.70    3.10
   0   7   5   28.80    4.20
   0   7  -5   18.90    2.90
   0   7   5   20.70    2.40
   0   7  -5   17.40    2.30
   0   7   5   23.10    2.30
   0   7  -5   19.30    2.60
   0   7   5   20.90    3.90
   0   7   5   15.90    2.40
   0   7  -5   18.70    2.10
   0   7  -5   12.10    2.80
   0  -7   5   18.20    2.20
   0  -7  -5   17.90    2.50
   0  -7   5   19.30    3.10
   0  -7   5   19.70    2.50
   0  -7   5   19.30    3.70
   0  -7   5   21.10    2.60
   0  -7  -5   23.40    4.00
   0  -7  -5   22.10    2.50
   0  -7  -5   25.00    4.10
   0  -7  -5   23.30    2.90
   0  -7   5   20.80    2.50
   0  -7   5   17.00    3.10
   0  -7  -5   22.70    2.80
   0  -7  -5   22.30    6.40
   0  -7   5   17.30    2.30
   0  -7  -5   20.40    2.40
   0  -7  -5   21.00    2.40
   0  -7  -5   25.40    4.40
   0  -7   5   20.60    3.00
   0  -7  -5   22.90    3.70
   0   7  -6  536.75   44.30
   0   7   6  447.96   42.80
   0   7  -6  548.45   42.90
   0   7   6  433.86   43.90
   0   7  -6  485.75   43.40
   0   7  -6  501.95   42.60
   0   7  -6  474.05   42.90
   0   7   6  551.44   43.10
   0   7   6  512.25   42.50
   0   7   6  503.75   43.70
   0   7   6  525.45   42.40
   0   7   6  454.25   43.70
   0   7   6  452.15   42.50
   0   7  -6  470.05   42.10
   0   7   6  501.85   42.20
   0   7   6  515.55   44.00
   0   7  -6  482.85   42.80
   0   7   6  476.25   43.00
   0   7  -6  547.25   43.70
   0   7  -6  435.76   43.30
   0  -7   6  496.15   42.30
   0  -7  -6  431.06   42.80
   0  -7  -6  453.15   42.80
   0  -7  -6  466.35   42.60
   0  -7   6  426.66   42.40
   0  -7  -6  492.25   42.60
   0  -7  -6  454.75   43.50
   0  -7  -6  545.45   42.30
   0  -7   6  486.45   44.20
   0  -7   6  472.55   42.90
   0  -7   6  495.65   43.70
   0  -7   6  474.45   42.70
   0  -7  -6  494.25   42.40
   0  -7   6  549.15   43.10
   0  -7   6  556.34   43.30
   0  -7  -6  512.45   43.20
   0   7  -7    9.70    2.50
   0   7  -7   10.30    1.90
   0   7   7   15.00    2.30
   0   7   7   12.80    2.10
   0   7  -7   12.80    4.00
   0   7  -7    9.90    2.20
   0   7   7    9.20    2.20
   0   7  -7   14.10    2.90
   0   7   7   18.60    3.10
   0   7  -7    8.60    5.90
   0   7   7   14.80    1.60
   0   7   7   12.10    2.40
   0  -7  -7   12.00    2.40
   0  -7   7   14.00    2.30
   0  -7  -7   11.40    1.50
   0  -7   7   10.80    3.60
   0  -7   7   12.70    2.40
   0  -7   7   11.70    2.30
   0  -7   7   11.40    1.70
   0  -7   7   12.80    1.90
   0  -7  -7   17.00    3.50
   0  -7  -7   14.00    2.50
   0  -7  -7   10.70    3.30
   0  -7   7   10.90    2.10
   0  -7  -7   10.10    1.90
   0  -7   7   11.40    2.40
   0  -7  -7   12.00    7.80
   0  -7   7   11.50    2.40
   0   7   8    1.50    1.30
   0   7   8    2.30    1.20
   0   7  -8    5.80    6.60
   0   7   8    1.60    2.50
   0   7   8    1.70    0.60
   0   7   8    2.50    1.40
   0   7  -8    2.00    1.20
   0   7  -8    2.30    0.90
   0   7   8    1.30    0.90
   0  -7  -8    1.70    3.50
   0  -7   8    2.00    1.30
   0  -7   8    1.30    1.20
   0  -7   8    2.90    1.20
   0  -7   8    1.10    3.10
   0  -7  -8    1.50    0.90
   0  -7  -8    1.80    1.10
   0  -7  -8    2.80    1.70
   0  -7   8    4.10    0.90
   0  -7   8    1.60    1.00
   0  -7   8    1.20    0.90
   0  -7  -8    3.30    3.50
   0  -7  -8    1.60    1.30
   0   7   9    2.00    1.20
   0   7   9    0.70    0.90
   0   7   9    2.30    1.30
   0   7   9    2.60    0.90
   0   7  -9    4.70    1.50
   0   7  -9    3.30    0.80
   0  -7  -9    2.60    1.10
   0  -7   9    1.00    1.20
   0  -7  -9    2.30    1.20
   0  -7   9    1.30    0.80
   0  -7   9    1.90    2.50
   0  -7  -9    3.30    1.50
   0  -7  -9    3.70    1.90
   0  -7   9    2.10    2.00
   0   7 -10    9.60    1.50
   0   7  10   12.50    1.50
   0   7  10    9.40    2.00
   0   7  10    8.40    1.50
   0  -7 -10    8.50    1.50
   0  -7  10    7.80    1.60
   0   8   0    1.20    0.70
   0  -8   0    1.20    0.70
   0  -8   0    1.00    0.70
   0  -8   0    0.60    1.40
   0   8   1  133.39   11.70
   0   8   1  114.99   11.80
   0   8   1  132.79   11.50
   0   8   1  119.89   11.90
   0   8  -1  133.79   11.90
   0   8  -1  136.79   11.90
   0   8  -1  135.29   11.70
   0   8   1  128.99   11.70
   0  -8  -1  123.89   12.20
   0  -8  -1  121.29   11.80
   0  -8   1  128.69   11.60
   0  -8  -1  129.59   12.00
   0  -8  -1  135.79   12.40
   0  -8   1  124.69   11.60
   0  -8  -1  135.19   13.70
   0  -8   1  128.79   11.90
   0  -8  -1  144.29   11.60
   0  -8   1  136.29   11.80
   0  -8   1  152.78   12.20
   0   8  -2   47.60    6.20
   0   8  -2   42.30    4.40
   0   8  -2   52.49    4.40
   0   8   2   41.80    4.60
   0   8  -2   42.60    4.10
   0   8   2   44.90    5.00
   0   8  -2   41.60    4.30
   0   8  -2   45.80    4.80
   0   8   2   41.10    4.30
   0   8   2   46.90    4.10
   0   8   2   45.30    4.70
   0  -8  -2   40.50    4.10
   0  -8  -2   44.20    6.20
   0  -8  -2   43.00    4.70
   0  -8  -2   41.00    4.50
   0  -8   2   44.40    4.20
   0  -8  -2   38.00    4.40
   0  -8   2   49.20    4.90
   0   8   3  957.70   78.99
   0   8   3  958.80   78.89
   0   8   3  850.41   79.39
   0   8  -3  882.61   78.89
   0   8  -3  891.71   81.09
   0   8  -3  885.81   78.09
   0  -8  -3  857.91   78.79
   0  -8  -3  948.81   78.79
   0  -8   3  893.91   78.39
   0  -8   3  842.12   78.89
   0  -8   3  930.61   78.59
   0  -8  -3  989.20   81.59
   0  -8   3  969.20   78.69
   0   8   4  554.44   50.69
   0   8  -4  574.74   50.39
   0   8   4  544.25   51.49
   0   8  -4  580.24   53.59
   0   8   4  547.85   50.19
   0   8  -4  555.24   49.80
   0   8   4  664.23   49.90
   0   8   4  538.45   50.89
   0   8  -4  603.04   50.69
   0   8   4  536.75   50.09
   0  -8   4  521.25   49.90
   0  -8  -4  623.04   49.90
   0  -8   4  583.14   50.99
   0  -8   4  651.63   50.69
   0  -8  -4  578.64   50.79
   0  -8   4  591.54   50.19
   0  -8  -4  536.15   50.09
   0  -8   4  588.74   50.19
   0  -8   4  536.35   49.90
   0  -8  -4  668.83   50.49
   0  -8  -4  552.04   50.69
   0  -8  -4  558.04   50.49
   0  -8  -4  641.84   54.19
   0   8  -5  162.68   15.20
   0   8   5  193.38   16.00
   0   8  -5  145.89   14.70
   0   8  -5  157.08   14.40
   0   8   5  179.78   15.70
   0   8   5  172.78   14.80
   0   8  -5  156.98   18.80
   0   8   5  188.08   14.90
   0   8   5  175.98   15.20
   0   8   5  154.98   16.00
   0   8   5  155.38   15.10
   0   8  -5  162.18   15.40
   0   8   5  155.38   15.00
   0   8  -5  174.28   15.20
   0   8  -5  189.98   15.80
   0   8  -5  166.78   15.10
   0   8   5  157.58   14.50
   0   8  -5  154.78   15.80
   0   8  -5  140.19   15.30
   0  -8  -5  174.98   14.70
   0  -8  -5  162.78   15.00
   0  -8  -5  175.38   15.70
   0  -8   5  148.49   14.70
   0  -8  -5  182.98   14.90
   0  -8  -5  185.98   16.10
   0  -8  -5  166.28   14.80
   0  -8   5  148.89   14.50
   0  -8  -5  155.18   18.90
   0  -8   5  146.69   15.00
   0  -8   5  154.38   16.00
   0  -8  -5  146.89   15.00
   0  -8   5  192.48   15.00
   0  -8   5  166.38   14.90
   0  -8   5  181.08   15.20
   0  -8  -5  160.38   14.50
   0  -8   5  192.38   15.50
   0  -8  -5  181.68   16.00
   0   8   6    6.50    1.70
   0   8   6    8.70    2.60
   0   8   6    8.30    2.50
   0   8  -6    9.10    2.40
   0   8  -6    8.20    2.50
   0   8  -6   11.90    2.60
   0   8  -6    8.50    1.80
   0   8   6    8.20    2.50
   0   8   6    9.80    2.20
   0   8  -6    6.20    4.00
   0   8   6    8.40    1.40
   0   8   6   13.30    3.30
   0   8   6    9.10    1.80
   0   8   6    7.90    1.30
   0   8  -6    5.90    1.40
   0   8   6    9.80    2.30
   0   8  -6    6.20    1.90
   0  -8   6   11.80    2.40
   0  -8  -6    7.70    1.70
   0  -8  -6    7.50    2.40
   0  -8  -6   11.40    3.00
   0  -8   6   11.50    2.20
   0  -8   6    7.30    2.80
   0  -8  -6    9.00    3.20
   0  -8   6    8.40    2.40
   0  -8  -6    8.80    1.80
   0  -8   6    8.20    2.10
   0  -8  -6    9.50    1.30
   0  -8  -6    8.30    1.90
   0  -8  -6   11.50    2.80
   0  -8   6    8.60    1.60
   0  -8  -6   11.80    1.60
   0   8   7   29.90    3.00
   0   8  -7   32.50    3.50
   0   8   7   30.10    4.00
   0   8  -7   35.60    6.20
   0   8   7   33.90    6.40
   0   8  -7   30.80    4.80
   0   8  -7   32.40    6.70
   0   8   7   29.10    3.20
   0   8   7   35.80    5.60
   0   8   7   31.70    3.90
   0   8   7   26.20    3.30
   0   8  -7   22.70    4.80
   0   8   7   25.10    3.70
   0   8  -7   29.00    3.80
   0  -8   7   30.10    3.80
   0  -8  -7   29.50    2.90
   0  -8  -7   28.80    3.40
   0  -8   7   27.40    4.70
   0  -8   7   33.20    3.40
   0  -8   7   28.60    3.10
   0  -8   7   40.50    7.10
   0  -8  -7   13.20    9.00
   0  -8  -7   33.00    3.90
   0  -8   7   28.00    4.10
   0  -8   7   28.20    3.60
   0  -8  -7   37.10    5.70
   0  -8   7   33.20    4.20
   0  -8   7   30.40    3.80
   0  -8   7   29.50    3.60
   0   8   8   43.40    5.00
   0   8   8   38.70    5.00
   0   8   8   51.39    7.70
   0   8  -8   40.20    5.00
   0   8   8   36.70    5.10
   0   8   8   40.30    4.60
   0   8  -8   59.09    8.40
   0   8  -8   49.00    4.70
   0  -8   8   41.00    5.80
   0  -8  -8   56.39    6.20
   0  -8   8   55.49    6.80
   0  -8   8   43.00    5.10
   0  -8  -8   46.90    5.10
   0  -8   8   41.10    5.20
   0  -8   8   47.10    4.80
   0  -8  -8   41.70    4.60
   0  -8   8   50.79    5.10
   0  -8   8   45.40    5.10
   0  -8   8   48.40    4.30
   0   8  -9   44.10    4.30
   0   8  -9   45.40    4.90
   0   8   9   49.20    5.20
   0   8   9   54.59    5.10
   0   8   9   53.19    4.60
   0  -8  -9   37.80    4.70
   0  -8  -9   48.50    5.80
   0  -8   9   35.60    4.90
   0  -8   9   46.00    4.90
   0  -8  -9   52.19    5.10
   0  -8  -9   46.40    4.60
   0  -8   9   46.20    4.70
   0   8  10    0.80    0.50
   0   8  10    0.30    0.70
   0   8 -10    0.20    0.50
   0   8  10    1.50    1.00
   0  -8 -10    0.10    0.70
   0  -8  10   -1.20    1.30
   0   9   0    0.10    0.40
   0   9   0    0.50    0.50
   0   9   0   -0.20    0.50
   0   9   0    0.70    0.60
   0   9   0    2.40    0.80
   0   9   0    0.50    0.40
   0   9   0    0.20    0.50
   0  -9   0    0.90    1.50
   0  -9   0    0.10    0.50
   0  -9   0    0.40    0.70
   0  -9   0    0.20    0.40
   0  -9   0   -0.20    0.50
   0  -9   0    0.30    0.50
   0  -9   0    0.20    0.60
   0   9  -1   28.60    3.30
   0   9   1   26.50    3.00
   0   9  -1   25.20    3.00
   0   9  -1   29.60    2.70
   0   9   1   22.70    3.00
   0   9  -1   24.90    2.50
   0   9   1   21.10    2.80
   0   9  -1   30.70    3.00
   0   9   1   28.20    2.80
   0   9   1   28.80    3.30
   0   9  -1   20.70    2.70
   0   9   1   26.20    2.80
   0   9  -1   27.50    2.90
   0  -9  -1   25.00    2.90
   0  -9   1   22.70    2.80
   0  -9   1   28.20    2.60
   0  -9  -1   24.70    2.90
   0  -9   1   30.50    3.30
   0  -9  -1   22.50    2.60
   0  -9  -1   23.30    3.00
   0  -9  -1   23.50    3.10
   0  -9  -1   31.10    5.70
   0  -9   1   24.70    2.70
   0  -9   1   25.70    3.00
   0   9  -2  303.87   26.30
   0   9   2  264.37   26.30
   0   9  -2  341.37   26.10
   0   9   2  285.37   26.00
   0   9   2  317.97   25.80
   0   9  -2  340.07   28.80
   0   9  -2  316.57   25.90
   0   9  -2  324.57   26.60
   0   9  -2  276.47   25.80
   0   9   2  273.67   26.30
   0  -9   2  284.47   26.00
   0  -9  -2  263.27   25.80
   0  -9  -2  306.97   26.30
   0  -9  -2  274.97   26.30
   0  -9  -2  275.97   26.20
   0  -9   2  288.87   26.20
   0  -9   2  335.37   26.70
   0   9  -3    1.40    1.80
   0   9   3    0.80    0.90
   0   9   3    0.80    0.60
   0   9  -3   -0.10    0.40
   0   9  -3    0.10    0.50
   0   9  -3    0.60    0.60
   0   9  -3    1.30    0.80
   0   9  -3    1.20    1.00
   0   9  -3    0.90    0.60
   0   9   3    1.00    0.60
   0   9   3    0.70    0.60
   0   9   3    1.20    0.90
   0   9   3    1.40    1.20
   0  -9  -3    0.80    1.50
   0  -9  -3   -0.60    1.60
   0  -9   3    0.40    1.10
   0  -9   3    1.60    0.60
   0  -9  -3    3.60    1.00
   0  -9   3    1.30    0.60
   0  -9  -3    1.00    0.90
   0  -9   3    0.90    0.70
   0  -9  -3    0.40    0.40
   0  -9  -3    0.70    0.60
   0  -9   3    0.60    0.60
   0  -9  -3    1.60    0.90
   0  -9   3    0.90    0.80
   0   9  -4    3.20    1.50
   0   9   4    1.40    1.00
   0   9   4    2.80    0.80
   0   9  -4    3.60    1.30
   0   9  -4    4.90    1.70
   0   9  -4    2.10    0.80
   0   9  -4    3.80    1.40
   0   9   4    4.40    1.10
   0   9  -4    2.30    1.00
   0   9  -4    1.80    1.00
   0   9  -4    3.40    2.10
   0   9   4    1.70    1.50
   0   9   4    2.20    1.30
   0   9   4    2.20    1.10
   0   9   4    2.80    0.90
   0   9  -4    3.60    2.60
   0   9  -4    2.20    1.00
   0   9   4    3.50    1.00
   0   9   4    1.90    0.90
   0  -9   4    2.70    1.50
   0  -9   4    2.40    1.00
   0  -9  -4    1.70    0.80
   0  -9  -4    2.60    0.90
   0  -9  -4    2.50    1.00
   0  -9   4    2.60    0.80
   0  -9   4    2.20    1.00
   0  -9  -4    3.60    1.20
   0  -9   4    2.20    0.80
   0  -9  -4    1.50    1.00
   0  -9  -4    3.40    1.10
   0  -9  -4    1.30    1.00
   0  -9   4    2.40    0.90
   0  -9   4    2.20    1.10
   0  -9   4    2.20    1.00
   0  -9  -4    2.70    0.80
   0  -9  -4    1.60    1.00
   0   9   5   26.40    3.60
   0   9  -5   27.80    3.40
   0   9  -5   31.70    3.40
   0   9   5   20.20    4.00
   0   9  -5   29.50    7.90
   0   9   5   37.70    5.90
   0   9   5   21.80    2.60
   0   9  -5   24.70    3.50
   0   9   5   28.00    2.80
   0   9  -5   29.70    3.70
   0   9  -5   20.30    3.90
   0   9   5   29.00    3.40
   0   9  -5   23.00    2.90
   0   9  -5   22.90    3.20
   0   9   5   28.50    3.00
   0   9  -5   24.70    2.60
   0   9   5   25.00    3.20
   0   9   5   23.30    2.90
   0  -9  -5   30.60    3.60
   0  -9  -5   20.30    3.80
   0  -9   5   32.30    5.30
   0  -9  -5   22.80    5.10
   0  -9  -5   27.80    3.30
   0  -9  -5   26.50    7.50
   0  -9   5   24.40    3.20
   0  -9  -5   24.00    2.90
   0  -9  -5   22.50    2.60
   0  -9   5   30.90    3.10
   0  -9   5   24.70    2.70
   0  -9   5   27.80    3.30
   0  -9  -5   29.60    2.90
   0  -9   5   23.60    2.90
   0  -9   5   27.10    4.30
   0  -9   5   34.00    4.00
   0  -9  -5   28.00    3.10
   0  -9  -5   22.60    3.10
   0  -9   5   26.50    3.10
   0   9   6  386.16   32.10
   0   9  -6  345.57   33.90
   0   9   6  365.86   33.60
   0   9   6  368.96   34.50
   0   9   6  380.86   32.80
   0   9   6  348.07   32.80
   0   9   6  403.86   34.20
   0   9   6  412.56   33.70
   0   9   6  387.46   32.10
   0   9  -6  336.57   32.30
   0   9   6  424.16   32.90
   0   9  -6  418.06   33.70
   0   9   6  377.16   32.30
   0   9  -6  397.76   34.10
   0   9  -6  357.86   32.70
   0   9  -6  397.96   32.50
   0  -9  -6  393.36   33.30
   0  -9   6  369.66   32.50
   0  -9   6  341.27   32.70
   0  -9  -6  362.76   32.70
   0  -9   6  340.67   32.00
   0  -9  -6  351.66   32.70
   0  -9  -6  382.96   33.90
   0  -9  -6  376.66   32.10
   0  -9   6  335.27   33.30
   0  -9  -6  360.36   33.50
   0  -9   6  354.66   34.20
   0  -9   6  365.26   32.80
   0  -9  -6  335.57   32.30
   0  -9  -6  320.37   38.10
   0   9  -7   24.00    8.40
   0   9  -7   46.00    4.60
   0   9  -7   38.70    5.40
   0   9   7   36.90    4.40
   0   9   7   34.30    4.90
   0   9  -7   51.39    5.20
   0   9  -7   48.70    6.10
   0   9   7   52.09    6.40
   0   9   7   36.00    4.80
   0   9  -7   44.20    9.20
   0   9   7   48.20    5.10
   0   9   7   52.39    7.50
   0   9   7   44.90    4.10
   0  -9   7   48.40    4.50
   0  -9   7   47.50    4.30
   0  -9   7   42.60    5.00
   0  -9   7   33.70    4.80
   0  -9   7   47.60    4.80
   0  -9  -7   39.40    4.00
   0  -9   7   41.00    4.70
   0  -9  -7   47.60    5.00
   0  -9  -7   55.09    7.40
   0  -9  -7   24.80   10.70
   0  -9  -7   43.40    4.60
   0  -9   7   51.99    5.10
   0  -9  -7   39.20    4.90
   0  -9  -7   36.40    5.50
   0  -9   7   49.99    5.40
   0   9   8   14.40    2.70
   0   9  -8   18.10    3.00
   0   9  -8   13.90    3.90
   0   9   8   13.40    2.00
   0   9  -8   16.60    2.10
   0   9   8   13.00    2.50
   0   9   8   10.90    2.50
   0  -9  -8   23.50    4.10
   0  -9   8   12.00    2.50
   0  -9   8   13.90    1.70
   0  -9   8   10.20    1.80
   0  -9   8   13.50    2.20
   0  -9   8   15.80    2.70
   0  -9  -8   12.30    2.30
   0  -9   8   10.10    2.40
   0  -9   8   12.00    2.50
   0  -9  -8   11.40    1.90
   0  -9  -8   12.80    2.30
   0  -9   8   16.60    2.40
   0   9   9    0.10    0.80
   0   9  -9    0.30    0.90
   0   9   9   -0.70    0.80
   0   9  -9    0.00    0.70
   0   9   9   -0.30    0.80
   0  -9  -9    1.00    0.70
   0  -9  -9   -0.10    1.40
   0  -9   9    1.10    1.10
   0  -9  -9    0.50    0.90
   0  -9  -9    2.70    1.60
   0  -9   9    0.10    0.60
   0   9 -10    0.90    0.90
   0   9  10    2.20    0.80
   0  -9 -10    2.40    0.80
   0  10   0   56.89    5.40
   0  10   0   53.89    5.40
   0  10   0   55.99    5.30
   0  10   0   56.59    5.60
   0  10   0   58.89    5.50
   0  10   0   61.99    5.70
   0 -10   0   55.49    5.70
   0 -10   0   55.49    8.20
   0 -10   0   61.59    5.90
   0 -10   0   44.30    5.40
   0  10  -1  196.68   17.80
   0  10   1  231.88   18.70
   0  10  -1  231.38   18.20
   0  10  -1  213.38   18.60
   0  10  -1  218.28   17.90
   0  10   1  220.28   18.40
   0  10   1  212.18   17.70
   0  10   1  182.38   18.10
   0  10  -1  200.58   18.10
   0  10   1  203.48   18.00
   0 -10   1  202.08   18.30
   0 -10  -1  191.88   17.70
   0 -10   1  182.58   18.00
   0 -10  -1  199.58   20.60
   0 -10  -1  203.88   18.20
   0 -10   1  180.28   17.70
   0 -10  -1  188.98   18.10
   0 -10  -1  208.08   18.40
   0  10  -2  125.39   12.60
   0  10   2  142.19   12.00
   0  10   2  130.99   12.30
   0  10   2  117.49   12.50
   0  10  -2  142.99   12.30
   0  10  -2  117.79   14.30
   0  10   2  145.89   13.20
   0  10  -2  149.99   12.10
   0  10  -2  135.39   12.00
   0  10   2  152.88   12.80
   0  10  -2  120.19   12.70
   0  10   2  129.39   12.20
   0 -10  -2  125.59   12.60
   0 -10   2  133.79   12.50
   0 -10  -2  153.38   12.30
   0 -10  -2  123.69   12.50
   0 -10   2  139.89   12.90
   0 -10  -2  151.28   15.30
   0 -10  -2  134.19   12.60
   0  10   3  257.07   22.00
   0  10   3  222.18   22.30
   0  10  -3  263.47   25.40
   0  10  -3  237.18   21.60
   0  10  -3  231.68   22.00
   0  10  -3  254.37   22.50
   0  10   3  229.08   23.00
   0  10  -3  245.58   22.70
   0  10   3  240.68   22.50
   0  10   3  275.67   21.60
   0  10  -3  275.37   21.80
   0  10   3  263.07   22.00
   0 -10   3  237.38   21.80
   0 -10   3  239.98   21.90
   0 -10  -3  235.98   22.30
   0 -10  -3  222.28   21.70
   0 -10   3  283.27   23.00
   0 -10   3  257.67   22.30
   0 -10  -3  252.57   22.40
   0 -10  -3  226.28   21.60
   0 -10  -3  250.47   21.90
   0 -10   3  253.77   22.00
   0 -10  -3  264.97   22.60
   0 -10  -3  269.17   25.60
   0 -10   3  237.08   21.70
   0  10   4   26.50    3.10
   0  10  -4   19.60    3.00
   0  10   4   21.10    3.10
   0  10  -4   27.30    2.90
   0  10  -4   20.50    3.40
   0  10   4   27.20    2.70
   0  10   4   25.50    2.70
   0  10  -4   26.80    6.70
   0  10  -4   22.10    2.90
   0  10  -4   31.20    4.60
   0  10  -4   27.90    3.50
   0  10  -4   22.40    3.10
   0  10  -4   28.60    4.40
   0  10  -4   26.80    3.20
   0  10   4   27.60    2.50
   0  10   4   20.50    4.10
   0  10   4   25.10    4.10
   0  10   4   23.00    4.20
   0  10   4   22.30    3.00
   0  10   4   22.10    2.70
   0 -10   4   25.90    4.40
   0 -10  -4   26.80    3.50
   0 -10  -4   25.90    2.90
   0 -10   4   26.20    3.00
   0 -10  -4   20.70    3.70
   0 -10   4   23.70    2.90
   0 -10  -4   21.50    6.10
   0 -10   4   24.80    3.30
   0 -10  -4   23.70    2.70
   0 -10  -4   27.40    2.60
   0 -10  -4   26.60    2.80
   0 -10  -4   17.70    3.50
   0 -10  -4   28.80    3.30
   0 -10  -4   22.90    3.00
   0 -10   4   22.20    2.70
   0 -10   4   22.60    2.80
   0 -10   4   26.10    3.10
   0 -10   4   22.50    2.60
   0  10  -5  192.08   18.20
   0  10   5  211.68   17.70
   0  10  -5  175.68   18.90
   0  10   5  226.18   19.10
   0  10  -5  191.48   18.40
   0  10   5  226.68   18.20
   0  10   5  189.68   17.70
   0  10   5  212.68   17.60
   0  10   5  177.78   19.00
   0  10  -5  213.78   17.90
   0  10  -5  173.98   17.70
   0  10  -5  206.98   18.10
   0  10  -5  161.18   21.70
   0  10   5  204.38   18.50
   0  10   5  188.68   18.00
   0  10   5  192.68   18.20
   0 -10  -5  186.18   18.90
   0 -10   5  201.98   17.90
   0 -10  -5  224.78   18.10
   0 -10   5  187.08   17.50
   0 -10   5  177.68   19.20
   0 -10  -5  159.58   21.90
   0 -10   5  187.38   17.70
   0 -10   5  232.58   18.50
   0 -10  -5  198.78   18.70
   0 -10  -5  188.08   17.70
   0 -10  -5  187.08   18.00
   0 -10  -5  205.18   19.00
   0 -10  -5  219.98   18.50
   0 -10  -5  211.08   17.80
   0 -10   5  221.88   18.30
   0 -10   5  171.88   18.40
   0 -10  -5  223.08   17.70
   0  10   6    1.30    0.80
   0  10   6    0.30    0.50
   0  10   6    0.00    0.80
   0  10  -6    0.00    1.60
   0  10   6    0.20    1.50
   0  10   6   -0.40    1.10
   0  10   6    0.30    0.80
   0  10  -6    1.10    0.70
   0  10  -6   -0.10    1.40
   0  10   6    0.70    0.70
   0  10   6    0.20    1.00
   0  10   6    2.40    1.60
   0  10  -6    1.50    1.10
   0  10  -6   -0.60    2.50
   0  10  -6    0.40    1.10
   0  10  -6    0.90    0.90
   0  10   6   -0.50    1.60
   0  10  -6   -0.60    1.20
   0 -10  -6   -0.10    1.70
   0 -10  -6    0.60    0.80
   0 -10   6    0.50    1.00
   0 -10  -6   -0.20    1.40
   0 -10  -6    0.00    5.20
   0 -10  -6    0.40    0.90
   0 -10  -6    1.30    1.00
   0 -10   6    0.20    1.00
   0 -10  -6    0.40    1.00
   0 -10   6    0.00    0.80
   0 -10  -6    0.90    1.30
   0 -10   6   -0.30    0.60
   0 -10   6    0.40    0.90
   0 -10   6    0.80    1.60
   0 -10   6   -2.20    1.20
   0 -10  -6    0.40    0.60
   0 -10   6    0.30    0.80
   0  10  -7   75.79    8.60
   0  10   7   50.09    5.60
   0  10   7   57.09    6.20
   0  10  -7   59.99    7.40
   0  10  -7   68.49    6.40
   0  10   7   57.99    5.20
   0  10  -7   47.20    7.20
   0  10   7   66.19    8.30
   0  10   7   46.70    6.00
   0  10   7   53.99    7.40
   0  10  -7   64.59    5.80
   0 -10   7   59.59    5.70
   0 -10   7   56.29    6.40
   0 -10   7   49.60    6.90
   0 -10  -7   65.89    5.90
   0 -10  -7   52.19    5.20
   0 -10   7   52.59    6.20
   0 -10  -7   62.69    7.90
   0 -10   7   61.09    5.50
   0 -10  -7   55.29    6.00
   0 -10  -7   58.29    6.30
   0 -10   7   56.89    5.90
   0 -10   7   47.40    7.50
   0  10   8   66.49    7.20
   0  10   8   80.09    8.00
   0  10   8   89.79    7.90
   0  10  -8   92.39    8.00
   0  10  -8   68.69    8.30
   0  10  -8   86.69    7.30
   0  10   8   76.89    8.00
   0 -10   8   62.19    7.70
   0 -10   8   82.09    7.60
   0 -10   8   84.69    7.00
   0 -10  -8   67.09    7.80
   0 -10   8   65.09    7.80
   0 -10   8   80.49    7.60
   0 -10  -8   75.49    7.70
   0 -10  -8   68.29    8.40
   0 -10  -8   77.09    7.40
   0  10   9   59.19    6.70
   0  10   9   64.29    6.60
   0  10   9   77.89    6.20
   0  10  -9   69.29    6.70
   0  10   9   55.89    6.40
   0 -10  -9   75.49    6.20
   0 -10   9   54.89    6.50
   0 -10   9   66.09    6.40
   0 -10  -9   60.49    6.40
   0 -10  -9   76.99    7.40
   0  10 -10   13.90    1.60
   0  10  10   11.80    1.70
   0 -10 -10   13.30    1.80
   0  11   0    0.20    0.50
   0  11   0    0.60    0.60
   0  11   0    0.20    0.70
   0  11   0    0.30    0.60
   0  11   0    0.10    0.40
   0 -11   0    0.60    1.90
   0 -11   0   -0.10    0.60
   0 -11   0   -0.30    0.70
   0 -11   0    0.10    0.60
   0 -11   0    0.10    0.60
   0  11  -1    0.80    0.70
   0  11   1    1.70    0.70
   0  11  -1    1.70    1.00
   0  11   1    2.60    0.70
   0  11   1    1.50    0.80
   0  11  -1    2.60    0.80
   0  11   1    2.90    1.20
   0  11  -1    2.90    1.00
   0  11   1    1.60    0.70
   0  11  -1    1.20    0.60
   0  11   1    2.40    1.10
   0  11   1    2.10    0.90
   0 -11  -1    1.50    0.90
   0 -11   1    1.40    1.00
   0 -11  -1    1.20    0.80
   0 -11  -1    3.00    2.60
   0 -11   1    1.40    0.70
   0 -11   1    1.00    0.80
   0 -11  -1    0.00    0.40
   0 -11   1    2.60    1.30
   0 -11  -1    1.60    1.00
   0  11  -2    2.20    0.70
   0  11  -2    2.30    0.90
   0  11  -2    2.30    1.00
   0  11  -2    3.30    1.30
   0  11  -2    2.10    2.10
   0  11  -2    3.30    0.80
   0  11  -2    4.60    1.10
   0  11   2    2.60    1.30
   0  11   2    3.10    0.80
   0  11   2    3.10    1.30
   0  11   2    1.40    0.90
   0 -11   2    4.00    0.90
   0 -11  -2    3.40    0.80
   0 -11  -2    3.20    1.20
   0 -11   2    3.00    1.30
   0 -11  -2    4.80    2.90
   0 -11   2    5.40    1.10
   0 -11  -2    1.30    1.10
   0 -11   2    5.60    1.30
   0 -11  -2    4.10    1.90
   0 -11  -2    3.80    1.30
   0 -11   2    2.00    1.00
   0  11   3   78.19    7.10
   0  11   3   75.59    7.20
   0  11  -3   69.49    6.70
   0  11  -3   76.89    6.80
   0  11  -3   72.39    7.60
   0  11   3   69.79    8.20
   0  11  -3   63.69    9.60
   0  11   3   62.39    7.50
   0  11   3   76.99    6.70
   0  11  -3   80.49    7.10
   0  11  -3   88.09    7.70
   0  11  -3   67.89    7.20
   0  11   3   67.69    7.50
   0  11  -3   66.59    7.70
   0 -11  -3   73.39    7.60
   0 -11   3   73.09    7.10
   0 -11  -3   87.49    7.20
   0 -11  -3   62.99    6.70
   0 -11  -3   73.59    7.50
   0 -11   3   79.09    7.20
   0 -11  -3   79.19    6.90
   0 -11   3   68.29    6.80
   0 -11   3   69.79    7.40
   0 -11  -3   67.69    7.60
   0 -11  -3   75.79   10.40
   0 -11   3   72.99    6.90
   0 -11   3   70.59    7.90
   0  11   4   98.79   10.80
   0  11  -4  103.99   10.00
   0  11  -4  104.49   13.50
   0  11  -4  103.39    9.60
   0  11   4  123.59    9.80
   0  11   4  105.49   10.60
   0  11   4   86.99   11.20
   0  11   4   97.89    9.90
   0  11  -4   92.99   10.70
   0  11  -4  109.99   10.50
   0  11   4  112.59    9.50
   0  11   4  109.79    9.60
   0  11  -4  102.49   10.20
   0  11   4  117.09    9.70
   0  11  -4  115.59   10.60
   0  11   4  103.89   10.10
   0  11  -4  105.69   10.00
   0  11  -4  113.39   10.90
   0  11  -4   97.89   10.10
   0 -11   4   94.89    9.60
   0 -11   4   96.29   10.00
   0 -11  -4  115.59    9.60
   0 -11   4  118.49   10.40
   0 -11  -4  100.39   10.50
   0 -11  -4  101.99    9.70
   0 -11   4  103.99   11.00
   0 -11  -4  107.59   10.80
   0 -11  -4   97.89    9.40
   0 -11   4  124.19   10.20
   0 -11   4   94.49   10.30
   0 -11   4  112.69    9.90
   0 -11  -4  105.99   13.90
   0 -11  -4  116.09    9.80
   0 -11   4  107.59    9.80
   0 -11   4   95.79    9.50
   0 -11  -4  122.79   10.10
   0 -11  -4   98.29    9.90
   0 -11  -4   88.69   10.40
   0  11  -5  712.33   56.89
   0  11  -5  579.34   55.69
   0  11   5  738.03   57.29
   0  11   5  649.14   56.49
   0  11   5  722.63   55.39
   0  11   5  612.74   56.09
   0  11   5  561.84   57.09
   0  11   5  681.73   55.49
   0  11   5  609.14   56.19
   0  11  -5  644.94   56.19
   0  11  -5  648.94   56.59
   0  11  -5  603.64   55.99
   0  11   5  631.64   56.09
   0  11   5  666.33   55.69
   0  11   5  579.84   55.59
   0 -11  -5  673.83   55.59
   0 -11  -5  667.23   55.79
   0 -11   5  615.64   55.89
   0 -11   5  579.94   56.59
   0 -11   5  715.93   56.29
   0 -11  -5  729.23   57.39
   0 -11  -5  695.53   55.79
   0 -11  -5  699.03   56.49
   0 -11  -5  591.04   55.99
   0 -11  -5  670.43   56.09
   0 -11   5  600.04   57.49
   0 -11   5  581.84   55.69
   0 -11  -5  692.93   56.99
   0 -11   5  596.64   55.49
   0 -11   5  667.13   56.29
   0 -11  -5  576.84   56.89
   0  11  -6   10.30    3.20
   0  11  -6    8.10    1.60
   0  11   6    4.60    1.20
   0  11   6    4.30    1.70
   0  11  -6    7.20    2.40
   0  11   6    8.20    1.60
   0  11  -6    6.80    1.80
   0  11  -6    4.50    3.90
   0  11  -6    4.70    2.10
   0  11   6    6.40    1.10
   0  11   6    7.60    2.10
   0  11   6    3.60    2.50
   0  11  -6    5.20    1.80
   0  11  -6    6.60    2.20
   0  11   6    6.40    2.20
   0  11   6    6.10    2.80
   0  11   6    6.20    2.70
   0 -11  -6    4.10    2.60
   0 -11  -6    7.10    1.10
   0 -11  -6    7.80    2.00
   0 -11  -6   -2.60    5.40
   0 -11  -6   10.80    3.00
   0 -11   6    6.40    2.10
   0 -11  -6    7.90    2.50
   0 -11   6    6.10    1.70
   0 -11   6    7.60    1.60
   0 -11  -6    6.30    2.40
   0 -11   6    7.90    1.80
   0 -11   6    4.10    1.70
   0 -11   6    8.30    1.80
   0 -11   6    6.70    2.40
   0 -11   6    7.90    3.30
   0 -11   6    6.30    1.20
   0 -11  -6    7.30    1.40
   0 -11  -6    6.00    1.50
   0  11   7  189.28   17.60
   0  11   7  153.98   15.50
   0  11   7  176.08   17.00
   0  11  -7  183.38   15.10
   0  11   7  158.48   15.70
   0  11  -7  152.78   16.10
   0  11  -7  167.98   15.50
   0  11  -7  160.28   16.70
   0  11  -7  145.49   16.80
   0  11   7  161.28   15.50
   0  11   7  161.78   15.00
   0 -11   7  164.68   15.20
   0 -11  -7  162.58   15.40
   0 -11   7  174.28   15.80
   0 -11   7  178.38   14.80
   0 -11  -7  183.58   15.20
   0 -11   7  176.98   15.50
   0 -11   7  149.69   15.20
   0 -11   7  151.68   15.50
   0 -11  -7  172.68   15.70
   0 -11   7  148.59   16.40
   0 -11   7  179.68   15.00
   0 -11  -7  180.28   17.20
   0  11   8    0.30    0.70
   0  11  -8    0.30    0.70
   0  11   8   -0.10    0.90
   0  11  -8    1.70    1.30
   0  11  -8    0.80    1.00
   0  11   8    0.60    0.70
   0  11   8    1.20    1.20
   0 -11   8   -0.20    1.10
   0 -11  -8    0.20    1.00
   0 -11  -8   -0.20    0.80
   0 -11  -8    0.10    0.80
   0 -11   8    0.40    1.00
   0 -11   8    1.00    0.60
   0 -11   8   -0.10    0.70
   0 -11   8    1.00    1.60
   0 -11   8    0.90    1.20
   0 -11  -8    0.50    1.30
   0 -11   8    2.00    1.50
   0  11   9   24.90    3.30
   0  11   9   33.40    3.00
   0  11   9   27.80    3.40
   0  11   9   29.70    3.70
   0  11  -9   28.00    3.30
   0 -11  -9   38.30    6.90
   0 -11   9   27.00    3.50
   0 -11   9   28.80    3.10
   0 -11  -9   37.30    3.90
   0 -11  -9   25.30    3.30
   0 -11  -9   31.70    3.00
   0  12   0  145.99   12.70
   0  12   0  160.18   13.10
   0  12   0  159.78   13.10
   0  12   0  149.99   12.70
   0  12   0  133.99   12.60
   0  12   0  137.19   12.30
   0 -12   0  117.49   12.50
   0 -12   0  146.59   15.90
   0 -12   0  151.38   12.90
   0 -12   0  124.69   13.00
   0 -12   0  121.39   12.70
   0 -12   0  140.99   12.40
   0  12  -1    0.60    0.50
   0  12   1    0.00    0.60
   0  12  -1    0.50    0.60
   0  12   1    0.30    0.60
   0  12  -1    0.50    0.80
   0  12   1    0.70    0.60
   0  12   1    0.30    0.50
   0  12  -1    0.00    0.60
   0  12   1    0.70    0.60
   0  12   1    0.00    0.80
   0  12  -1    0.30    0.50
   0  12   1    0.00    0.60
   0  12  -1    0.30    0.60
   0 -12  -1    0.10    0.70
   0 -12   1    0.70    1.00
   0 -12   1    0.30    0.50
   0 -12   1    0.70    0.90
   0 -12  -1    0.50    0.80
   0 -12  -1    0.40    0.90
   0 -12  -1    0.30    0.70
   0 -12   1    1.40    0.70
   0 -12  -1    0.30    0.60
   0 -12  -1   -0.90    1.90
   0 -12   1   -0.30    0.70
   0 -12   1    0.10    0.50
   0 -12  -1   -0.60    0.40
   0  12  -2  179.48   16.40
   0  12  -2  171.98   16.80
   0  12   2  207.48   17.20
   0  12   2  216.88   17.50
   0  12  -2  201.08   16.60
   0  12  -2  181.58   17.60
   0  12   2  182.38   17.70
   0  12  -2  186.68   19.90
   0  12  -2  213.18   17.00
   0  12   2  198.98   16.50
   0  12   2  178.38   16.80
   0  12  -2  179.38   17.10
   0  12   2  203.48   16.90
   0 -12  -2  183.58   16.80
   0 -12  -2  194.08   17.20
   0 -12   2  174.48   16.70
   0 -12  -2  167.78   17.10
   0 -12   2  188.28   17.30
   0 -12  -2  192.68   20.40
   0 -12  -2  215.88   17.60
   0 -12   2  199.78   16.90
   0 -12   2  174.28   16.60
   0 -12   2  190.98   16.60
   0 -12   2  186.48   17.60
   0 -12  -2  168.48   16.50
   0 -12  -2  168.98   16.50
   0  12  -3  463.75   45.20
   0  12   3  524.95   44.80
   0  12   3  472.35   45.00
   0  12  -3  590.24   45.00
   0  12   3  588.64   44.90
   0  12   3  527.55   45.90
   0  12   3  456.25   46.30
   0  12  -3  550.74   45.90
   0  12  -3  531.75   44.80
   0  12  -3  563.34   45.10
   0  12   3  533.35   44.70
   0  12  -3  514.25   46.10
   0  12  -3  519.35   49.20
   0 -12   3  459.55   44.90
   0 -12   3  518.35   46.20
   0 -12  -3  507.95   45.10
   0 -12  -3  509.95   49.40
   0 -12   3  520.05   45.20
   0 -12  -3  489.75   45.60
   0 -12  -3  577.24   44.70
   0 -12  -3  460.35   45.70
   0 -12   3  470.95   45.50
   0 -12   3  574.34   44.70
   0 -12   3  506.95   44.80
   0 -12  -3  577.84   44.90
   0 -12   3  488.35   45.10
   0 -12  -3  453.85   45.60
   0  12   4  454.65   35.50
   0  12   4  433.76   36.00
   0  12  -4  343.47   39.40
   0  12  -4  406.86   36.10
   0  12   4  363.06   37.30
   0  12  -4  384.26   35.60
   0  12  -4  380.76   35.70
   0  12  -4  468.45   36.60
   0  12   4  398.36   35.40
   0  12  -4  374.26   35.60
   0  12   4  423.86   35.80
   0  12   4  443.26   35.80
   0  12   4  472.45   36.80
   0  12   4  419.26   35.30
   0  12  -4  363.46   36.70
   0  12  -4  426.36   35.80
   0  12   4  445.36   35.10
   0  12  -4  356.36   35.40
   0  12  -4  413.26   36.70
   0  12   4  427.56   35.20
   0  12  -4  380.76   35.00
   0  12   4  387.16   36.70
   0 -12  -4  385.66   35.40
   0 -12   4  381.26   35.80
   0 -12   4  401.26   36.30
   0 -12   4  384.66   35.50
   0 -12   4  445.66   36.00
   0 -12  -4  455.15   35.80
   0 -12  -4  375.66   35.10
   0 -12  -4  377.86   36.40
   0 -12   4  395.26   37.00
   0 -12   4  377.86   35.20
   0 -12   4  368.66   35.40
   0 -12  -4  450.85   35.40
   0 -12  -4  402.06   35.80
   0 -12  -4  456.75   35.50
   0 -12   4  418.66   36.70
   0  12   5    8.70    1.90
   0  12   5    8.20    2.00
   0  12  -5   11.70    5.60
   0  12  -5    9.60    2.20
   0  12   5   12.30    2.20
   0  12  -5   14.00    2.90
   0  12  -5   10.30    1.80
   0  12   5    9.80    1.70
   0  12  -5   10.40    3.20
   0  12   5    9.10    2.00
   0  12   5   16.50    3.50
   0  12  -5    9.30    2.10
   0  12   5    6.10    2.60
   0  12   5   11.70    1.40
   0  12   5   12.10    2.80
   0  12  -5    8.80    2.50
   0  12   5   10.80    1.60
   0  12  -5   13.40    3.20
   0 -12   5   14.40    2.80
   0 -12  -5    8.30    1.90
   0 -12  -5    6.60    5.60
   0 -12   5    6.60    2.00
   0 -12  -5   12.40    1.70
   0 -12  -5    9.20    2.70
   0 -12   5   11.20    2.00
   0 -12   5    8.60    2.10
   0 -12   5    7.10    3.00
   0 -12  -5   10.60    3.00
   0 -12  -5   11.40    2.30
   0 -12   5    8.80    1.70
   0 -12  -5    8.40    1.40
   0 -12   5   12.20    2.60
   0 -12   5    7.60    1.60
   0 -12  -5    9.10    2.50
   0 -12  -5    9.40    1.80
   0 -12  -5   13.80    2.40
   0 -12   5   14.90    2.80
   0 -12  -5    6.80    2.10
   0  12   6   25.40    2.50
   0  12  -6   23.50    3.40
   0  12   6   21.10    6.70
   0  12  -6   23.30    5.50
   0  12   6   25.10    3.40
   0  12  -6   43.60    8.10
   0  12  -6   14.60    6.00
   0  12   6   22.10    3.00
   0  12  -6   23.70    4.60
   0  12  -6   30.80    4.90
   0  12   6   29.70    5.00
   0  12  -6   25.00    3.10
   0  12   6   25.10    3.50
   0  12   6   20.90    4.60
   0 -12  -6   26.70    3.50
   0 -12   6   27.90    4.20
   0 -12  -6   29.30    2.70
   0 -12  -6   36.70    5.70
   0 -12   6   24.90    2.80
   0 -12  -6   30.30   10.20
   0 -12  -6   36.10    6.00
   0 -12   6   31.60    3.50
   0 -12   6   24.70    3.20
   0 -12  -6   23.00    3.10
   0 -12   6   16.90    3.20
   0 -12  -6   22.60    3.10
   0 -12  -6   18.50    3.30
   0 -12   6   30.10    4.20
   0 -12   6   33.50    3.20
   0 -12   6   21.70    5.00
   0  12  -7   21.60    4.60
   0  12   7   24.60    3.60
   0  12  -7   30.90    3.30
   0  12  -7   30.10    5.00
   0  12  -7   12.90    7.40
   0  12   7   19.50    3.50
   0  12   7   49.10    9.70
   0  12   7   19.80    3.60
   0  12   7   34.50    5.80
   0  12   7   23.30    4.10
   0 -12   7   30.10    4.10
   0 -12  -7   35.30    4.10
   0 -12   7   22.60    3.40
   0 -12  -7   36.70    6.20
   0 -12   7   30.40    3.70
   0 -12   7   27.40    3.70
   0 -12   7   37.80    3.50
   0 -12  -7   30.90    4.00
   0 -12  -7   20.20    3.50
   0 -12   7   34.10    5.40
   0 -12   7   33.00    3.30
   0 -12  -7   26.30    4.80
   0  12  -8  144.19   11.90
   0  12   8  120.69   11.60
   0  12  -8  125.69   11.30
   0  12   8  119.29   11.20
   0  12   8  123.69   11.80
   0  12  -8  123.09   12.40
   0 -12   8  112.89   11.40
   0 -12  -8  133.89   11.70
   0 -12   8  102.99   11.60
   0 -12  -8  116.59   11.70
   0 -12   8  137.09   10.90
   0 -12  -8  122.79   12.50
   0 -12   8  126.79   11.80
   0  12   9    4.80    1.30
   0  12  -9    2.90    1.00
   0  12   9    6.80    1.60
   0  12   9    6.10    1.00
   0  12   9    5.90    1.30
   0 -12  -9    7.40    1.60
   0 -12   9    4.40    1.00
   0 -12  -9    4.50    1.20
   0 -12  -9    7.50    1.10
   0 -12  -9    3.70    1.70
   0  13   0    0.00    0.60
   0  13   0   -0.50    0.60
   0  13   0    0.60    0.60
   0  13   0    0.10    0.50
   0  13   0    0.10    0.90
   0  13   0    0.10    0.90
   0  13   0   -0.10    0.60
   0  13   0    0.60    0.80
   0 -13   0    0.20    0.50
   0 -13   0    0.70    0.60
   0 -13   0    0.70    2.60
   0 -13   0   -0.30    0.50
   0 -13   0   -0.10    0.70
   0 -13   0    1.00    0.90
   0 -13   0   -0.50    0.80
   0  13   1  324.37   25.90
   0  13   1  287.07   25.20
   0  13  -1  291.97   25.50
   0  13  -1  324.57   26.00
   0  13   1  292.27   26.30
   0  13  -1  300.77   25.80
   0  13   1  269.07   25.50
   0  13  -1  289.57   25.20
   0  13   1  293.87   25.60
   0 -13   1  295.77   26.10
   0 -13   1  260.27   25.40
   0 -13  -1  322.47   26.00
   0 -13  -1  271.27   25.30
   0 -13  -1  323.57   26.30
   0 -13  -1  264.27   25.20
   0 -13   1  286.77   25.30
   0 -13  -1  305.47   29.60
   0 -13   1  299.27   26.50
   0 -13   1  255.57   25.30
   0  13  -2  383.36   30.90
   0  13  -2  330.87   30.70
   0  13  -2  315.87   31.10
   0  13  -2  386.96   31.20
   0  13  -2  347.97   34.60
   0  13  -2  316.77   31.40
   0  13   2  403.16   31.80
   0  13   2  343.37   31.10
   0  13  -2  337.27   32.00
   0  13   2  361.56   31.20
   0  13  -2  397.86   31.70
   0  13   2  329.57   32.10
   0  13   2  366.56   30.70
   0 -13   2  333.97   31.10
   0 -13   2  358.36   31.70
   0 -13   2  335.17   30.90
   0 -13  -2  326.57   31.70
   0 -13  -2  332.87   30.70
   0 -13   2  329.17   30.80
   0 -13  -2  385.46   31.20
   0 -13  -2  361.66   31.60
   0 -13  -2  367.76   31.60
   0 -13  -2  374.76   35.60
   0 -13  -2  362.56   30.90
   0 -13   2  403.36   31.20
   0  13  -3   37.40    3.80
   0  13  -3   35.80    3.40
   0  13   3   30.90    3.80
   0  13  -3   24.20    6.90
   0  13   3   28.00    3.60
   0  13   3   38.80    4.40
   0  13   3   32.20    3.40
   0  13   3   32.30    5.70
   0  13   3   36.90    4.50
   0  13   3   34.70    4.10
   0  13  -3   42.40    6.20
   0  13   3   32.00    3.20
   0  13  -3   31.30    4.20
   0  13  -3   37.40    4.30
   0  13   3   22.30    4.10
   0  13  -3   35.50    4.50
   0  13   3   33.90    3.10
   0  13  -3   33.60    3.60
   0  13  -3   32.90    5.30
   0  13  -3   29.80    3.80
   0 -13  -3   24.90    4.30
   0 -13  -3   33.00    3.30
   0 -13   3   29.90    4.10
   0 -13   3   29.20    3.70
   0 -13   3   31.30    3.30
   0 -13   3   39.00    4.10
   0 -13   3   31.20    3.80
   0 -13  -3   32.20    3.60
   0 -13   3   23.70    4.60
   0 -13  -3   41.20    4.10
   0 -13  -3   39.10    3.60
   0 -13   3   30.70    3.50
   0 -13  -3   33.50    5.20
   0 -13   3   32.90    3.60
   0 -13  -3   28.90    7.80
   0 -13  -3   39.50    4.40
   0 -13   3   29.80    3.70
   0 -13  -3   33.40    3.40
   0  13  -4   21.40    4.30
   0  13  -4   27.00    3.30
   0  13  -4   17.80    6.10
   0  13   4   30.20    5.10
   0  13  -4   34.60    3.90
   0  13   4   33.90    3.30
   0  13   4   27.80    3.20
   0  13   4   41.10    4.70
   0  13   4   35.60    3.50
   0  13  -4   24.70    3.70
   0  13   4   32.10    2.90
   0  13  -4   31.90    4.40
   0  13  -4   33.20    4.30
   0  13   4   36.50    6.00
   0  13   4   29.60    3.60
   0  13  -4   31.50    3.60
   0  13   4   34.10    3.80
   0  13   4   29.60    3.70
   0 -13  -4   30.10    3.70
   0 -13   4   33.80    3.60
   0 -13  -4   23.10    4.30
   0 -13   4   29.90    3.70
   0 -13   4   30.80    4.10
   0 -13  -4   32.90    3.40
   0 -13  -4   26.50    3.00
   0 -13  -4   37.50    3.30
   0 -13  -4   24.20    3.30
   0 -13   4   26.80    3.50
   0 -13   4   27.90    3.70
   0 -13  -4   20.10    7.10
   0 -13   4   28.60    3.10
   0 -13   4   29.60    3.30
   0 -13   4   23.50    4.10
   0 -13  -4   28.70    4.10
   0 -13  -4   24.80    4.40
   0 -13   4   27.60    5.10
   0 -13  -4   30.20    3.70
   0  13   5   -0.40    0.70
   0  13  -5    0.40    1.00
   0  13  -5    1.30    0.80
   0  13  -5    0.70    2.70
   0  13   5   -0.30    0.90
   0  13   5    1.40    1.10
   0  13  -5    0.00    1.10
   0  13   5   -0.10    1.30
   0  13  -5   -0.40    1.40
   0  13  -5    2.80    1.50
   0  13   5    0.10    0.70
   0  13   5   -0.20    0.70
   0  13   5   -0.90    1.30
   0  13  -5   -0.30    1.20
   0 -13   5   -0.80    0.80
   0 -13  -5   -2.40    5.20
   0 -13   5   -0.10    1.40
   0 -13   5   -0.60    1.30
   0 -13  -5    1.90    1.60
   0 -13   5    0.50    0.70
   0 -13   5    0.20    0.60
   0 -13   5   -0.40    0.90
   0 -13  -5    0.30    1.00
   0 -13  -5   -0.20    1.20
   0 -13  -5    0.60    0.60
   0 -13  -5   -0.10    1.10
   0 -13  -5    1.50    1.60
   0 -13  -5    0.90    1.90
   0 -13  -5    1.10    1.10
   0 -13   5   -0.50    0.70
   0 -13   5    0.80    1.20
   0 -13  -5    2.30    0.90
   0 -13  -5    0.30    0.80
   0 -13   5    0.40    0.90
   0  13   6   30.80    3.10
   0  13   6   32.00    3.60
   0  13   6   32.40    4.10
   0  13  -6   28.60    6.60
   0  13  -6   27.00   11.50
   0  13   6   46.00    6.80
   0  13  -6   41.80    6.80
   0  13  -6   33.20    4.10
   0  13   6   30.70    4.10
   0  13  -6   30.20    4.80
   0  13   6   31.50    5.90
   0  13   6   31.60    4.70
   0  13  -6   25.50    5.10
   0  13  -6   37.20    3.80
   0  13   6   40.90    7.00
   0 -13   6   34.50    4.60
   0 -13  -6   39.70    6.30
   0 -13   6   32.20    3.40
   0 -13   6   29.40    5.30
   0 -13  -6   37.40    4.20
   0 -13   6   32.00    4.80
   0 -13  -6   30.30    3.70
   0 -13   6   35.00    3.70
   0 -13  -6   27.10    5.40
   0 -13   6   30.30    3.90
   0 -13   6   29.30    3.80
   0 -13  -6   32.20    3.20
   0 -13   6   33.40    4.90
   0 -13  -6   36.30    5.90
   0  13   7    2.70    1.20
   0  13   7    4.00    1.60
   0  13  -7    3.70    1.10
   0  13   7    4.40    4.00
   0  13   7    1.80    0.90
   0  13   7    2.20    1.30
   0  13  -7    1.50    3.90
   0  13  -7    4.10    2.20
   0  13  -7    3.60    1.50
   0  13  -7   -4.00    5.60
   0  13   7    1.90    3.00
   0 -13  -7    3.00    1.20
   0 -13  -7    4.00    3.40
   0 -13   7    2.10    1.50
   0 -13   7    4.80    1.70
   0 -13  -7    4.10    1.50
   0 -13   7    2.90    1.10
   0 -13   7    4.50    1.60
   0 -13   7    3.00    0.80
   0 -13  -7    2.00    1.00
   0 -13   7    2.20    3.10
   0 -13   7    2.60    1.10
   0 -13  -7    5.00    2.30
   0 -13   7    2.90    1.40
   0  13   8  234.38   22.30
   0  13  -8  218.48   22.30
   0  13   8  228.98   21.70
   0  13  -8  262.07   21.20
   0  13   8  238.38   21.80
   0 -13  -8  238.58   22.80
   0 -13  -8  216.28   21.60
   0 -13  -8  276.97   21.40
   0 -13   8  266.57   20.90
   0 -13   8  226.08   21.50
   0  13   9   -0.40    0.70
   0  13   9    0.50    0.80
   0  13  -9    0.80    0.60
   0  13   9    1.70    0.60
   0 -13  -9    1.40    0.90
   0 -13  -9    0.90    0.80
   0 -13  -9   -0.10    0.60
   0 -13   9    1.20    0.60
   0 -13   9    1.70    1.10
   0  14   0   13.20    2.00
   0  14   0   11.60    2.00
   0  14   0   10.50    2.00
   0  14   0   11.10    1.50
   0  14   0   12.20    2.40
   0  14   0   12.60    1.80
   0  14   0   17.40    2.70
   0  14   0   10.30    1.70
   0  14   0    9.70    2.00
   0 -14   0   10.30    1.60
   0 -14   0   16.60    2.30
   0 -14   0    8.70    1.60
   0 -14   0    9.00    2.20
   0 -14   0   10.20    1.80
   0 -14   0   13.50    2.30
   0 -14   0   13.40    2.40
   0 -14   0   15.60    5.30
   0  14   1   34.50    3.90
   0  14  -1   30.90    3.80
   0  14  -1   37.20    7.80
   0  14   1   35.30    3.50
   0  14  -1   39.70    4.40
   0  14  -1   39.10    3.90
   0  14  -1   35.10    3.60
   0  14   1   36.30    4.00
   0  14   1   36.70    3.90
   0  14   1   45.20    4.60
   0  14   1   38.30    3.80
   0  14   1   44.60    4.90
   0  14   1   48.40    4.80
   0  14  -1   39.80    4.20
   0  14  -1   29.50    4.00
   0 -14   1   30.50    3.60
   0 -14  -1   43.60    4.50
   0 -14  -1   32.30    3.60
   0 -14  -1   45.50    3.70
   0 -14   1   33.20    3.80
   0 -14  -1   42.70    8.90
   0 -14   1   37.80    4.60
   0 -14  -1   42.50    4.50
   0 -14   1   44.30    4.40
   0 -14   1   39.20    4.90
   0 -14   1   35.70    3.90
   0 -14  -1   33.40    4.50
   0 -14  -1   44.30    4.20
   0 -14  -1   40.50    4.40
   0 -14  -1   31.90    3.70
   0  14  -2   14.80    1.80
   0  14   2    9.00    1.80
   0  14   2   12.90    2.30
   0  14  -2   10.40    2.30
   0  14   2   14.30    2.80
   0  14   2    9.90    1.60
   0  14   2    9.90    1.30
   0  14  -2   11.20    2.00
   0  14  -2   10.20    1.70
   0  14   2   10.60    1.90
   0  14  -2   10.10    4.10
   0  14   2   10.30    2.30
   0  14  -2   11.90    1.80
   0  14   2   11.90    1.90
   0  14  -2    8.90    2.20
   0  14  -2   10.50    2.10
   0  14   2   10.30    1.40
   0  14   2   14.20    1.90
   0  14   2   11.50    2.90
   0 -14   2   10.40    1.80
   0 -14  -2    9.90    1.70
   0 -14  -2    9.60    1.80
   0 -14  -2   11.60    2.40
   0 -14   2    6.40    2.10
   0 -14   2    7.50    1.50
   0 -14  -2   11.10    2.40
   0 -14   2    9.50    2.10
   0 -14   2   11.80    1.60
   0 -14   2   11.60    2.60
   0 -14  -2    9.40    1.80
   0 -14  -2   10.70    1.60
   0 -14   2    8.70    1.50
   0 -14   2    9.70    2.00
   0 -14  -2    9.10    2.50
   0 -14  -2    8.40    1.40
   0 -14  -2   11.50    5.40
   0  14   3   19.90    2.50
   0  14  -3   20.50    2.60
   0  14  -3   16.40    3.40
   0  14  -3   22.80    3.70
   0  14   3   21.70    2.30
   0  14   3   21.30    2.80
   0  14   3   18.70    3.60
   0  14   3   18.90    2.50
   0  14   3   25.40    3.90
   0  14   3   22.40    2.50
   0  14   3   22.50    2.20
   0  14  -3   22.60    2.80
   0  14  -3   19.30    5.90
   0  14   3   17.60    2.90
   0  14  -3   18.60    2.20
   0  14  -3   28.60    3.00
   0  14   3   22.40    4.50
   0  14   3   21.80    3.00
   0  14  -3   18.20    2.90
   0  14  -3   20.30    2.80
   0  14  -3   23.00    3.40
   0  14  -3   23.90    3.80
   0 -14   3   25.10    2.80
   0 -14   3   20.50    2.80
   0 -14   3   30.00    3.90
   0 -14   3   27.40    3.80
   0 -14  -3   25.40    3.30
   0 -14   3   20.50    2.40
   0 -14  -3   13.60    5.90
   0 -14   3   20.60    2.80
   0 -14   3   18.30    2.50
   0 -14  -3   24.30    2.70
   0 -14  -3   19.50    2.30
   0 -14  -3   22.80    4.00
   0 -14   3   24.90    4.70
   0 -14  -3   18.50    2.40
   0 -14  -3   24.00    3.30
   0 -14   3   16.50    3.30
   0 -14  -3   27.90    3.60
   0 -14  -3   21.30    2.70
   0 -14   3   18.80    2.90
   0  14  -4  132.79   15.20
   0  14   4  167.18   14.20
   0  14   4  175.08   15.30
   0  14  -4  144.29   13.70
   0  14   4  173.08   14.30
   0  14   4  132.49   13.60
   0  14   4  161.58   13.30
   0  14  -4  148.89   14.00
   0  14   4  149.88   13.60
   0  14   4  135.99   15.00
   0  14   4  164.58   14.40
   0  14   4  155.68   13.50
   0  14  -4  173.08   15.10
   0  14  -4  137.69   14.40
   0  14  -4  147.79   14.20
   0  14   4  170.78   16.40
   0  14  -4  175.58   15.30
   0 -14  -4  151.08   14.90
   0 -14  -4  129.19   19.00
   0 -14  -4  155.18   14.10
   0 -14   4  147.69   14.30
   0 -14   4  139.59   15.50
   0 -14  -4  150.58   13.90
   0 -14  -4  135.79   14.90
   0 -14  -4  141.09   14.10
   0 -14  -4  133.59   13.40
   0 -14  -4  174.18   13.70
   0 -14   4  151.58   14.30
   0 -14   4  140.59   14.70
   0 -14  -4  157.48   15.20
   0 -14   4  182.18   14.80
   0 -14   4  150.08   13.50
   0 -14  -4  172.08   13.90
   0 -14   4  144.99   13.70
   0 -14   4  145.19   13.90
   0  14   5   99.79    9.90
   0  14  -5   84.39   11.00
   0  14   5   99.19    9.00
   0  14  -5  106.39   10.50
   0  14   5  104.19   10.10
   0  14  -5   92.89    9.90
   0  14   5  121.19   10.40
   0  14   5  119.09   11.30
   0  14  -5  106.79   10.90
   0  14  -5   89.29   10.80
   0  14   5   94.99   11.10
   0  14  -5   80.29   16.10
   0  14  -5  102.69    9.50
   0 -14   5   88.09    9.20
   0 -14   5   93.59    9.60
   0 -14  -5  105.19   10.10
   0 -14   5   93.79   11.50
   0 -14  -5  103.69    9.30
   0 -14   5   90.39   10.60
   0 -14   5  113.49    9.80
   0 -14   5  120.09   10.40
   0 -14   5  108.89   10.50
   0 -14  -5  118.59   11.10
   0 -14  -5   97.79    9.60
   0 -14  -5   92.79    9.80
   0 -14  -5  108.79    9.10
   0 -14  -5   99.59    9.50
   0 -14  -5   99.49   11.10
   0 -14   5  118.09    9.70
   0 -14   5  108.49   10.30
   0 -14   5   92.99   10.00
   0 -14  -5  101.99   11.20
   0  14  -6  113.39   12.60
   0  14  -6  116.89   12.90
   0  14   6  143.19   11.90
   0  14  -6  114.99   12.20
   0  14   6  110.79   11.80
   0  14   6  128.49   13.00
   0  14   6  125.99   11.10
   0  14  -6  127.99   11.70
   0  14   6  133.29   13.70
   0  14   6  122.09   11.60
   0  14   6  110.49   10.50
   0  14  -6  133.19   11.20
   0 -14   6  102.69   11.50
   0 -14   6  129.49   11.60
   0 -14   6  134.99   11.20
   0 -14   6  120.09   10.80
   0 -14  -6  119.39   12.60
   0 -14  -6  106.79   11.10
   0 -14   6  108.89   12.50
   0 -14  -6  132.79   13.40
   0 -14  -6  111.59   11.40
   0 -14   6  105.39   11.60
   0 -14   6  127.29   12.00
   0 -14  -6  129.89   10.60
   0 -14  -6  132.19   11.80
   0 -14   6  103.99   11.20
   0  14  -7   36.50    7.80
   0  14   7   36.00    4.40
   0  14  -7   44.90    4.00
   0  14   7   32.30    3.90
   0  14   7   34.20    4.40
   0  14  -7   42.60    4.60
   0  14   7   37.90    4.60
   0  14  -7   41.90    6.10
   0 -14   7   40.10    4.30
   0 -14  -7   38.90    5.30
   0 -14   7   43.50    7.00
   0 -14   7   30.60    4.70
   0 -14   7   36.50    3.90
   0 -14  -7   34.60    4.00
   0 -14   7   43.60    3.80
   0 -14   7   39.60    4.80
   0 -14  -7   35.20    4.40
   0 -14   7   38.60    4.80
   0 -14   7   31.00    4.40
   0  14  -8    0.70    1.20
   0  14   8    1.10    1.00
   0  14   8    1.20    1.00
   0  14   8   -0.20    0.80
   0  14  -8   -0.20    0.80
   0  14  -8    0.10    0.70
   0  14   8    0.50    0.80
   0 -14   8    0.40    1.60
   0 -14   8    0.60    1.00
   0 -14   8    1.20    1.20
   0 -14  -8    0.80    0.80
   0 -14   8    0.80    0.70
   0 -14  -8    1.20    0.90
   0 -14  -8   -0.60    1.10
   0 -14  -8    0.70    1.00
   0  14  -9   81.99    7.20
   0  14   9   83.39    6.80
   0  14   9   73.99    7.40
   0  14   9   81.39    7.30
   0 -14  -9   71.69    7.20
   0 -14   9   72.29    7.00
   0 -14  -9   67.89    7.10
   0  15   0   -0.30    0.60
   0  15   0   -0.30    0.80
   0  15   0    0.50    0.60
   0  15   0    0.60    0.70
   0  15   0    0.10    0.70
   0  15   0   -0.50    0.60
   0  15   0    0.40    0.80
   0  15   0   -0.70    0.60
   0  15   0    1.10    0.70
   0  15   0    0.80    0.60
   0  15   0    0.40    1.00
   0  15   0   -0.30    0.80
   0 -15   0    0.90    0.80
   0 -15   0    0.00    0.50
   0 -15   0   -0.40    0.80
   0 -15   0    0.20    1.00
   0 -15   0    2.40    1.10
   0 -15   0    0.00    0.80
   0 -15   0    0.30    0.60
   0 -15   0    0.20    0.90
   0 -15   0    0.30    0.50
   0 -15   0    1.00    3.20
   0  15  -1   49.60    4.70
   0  15   1   40.70    4.40
   0  15   1   38.80    4.40
   0  15   1   54.99    5.30
   0  15  -1   44.30    4.40
   0  15  -1   33.00    4.20
   0  15  -1   36.70    8.00
   0  15   1   45.00    4.30
   0  15  -1   44.50    4.20
   0  15   1   39.40    3.80
   0  15   1   45.00    5.30
   0  15  -1   45.80    4.80
   0  15   1   50.29    4.90
   0  15  -1   36.50    4.20
   0  15   1   49.10    4.60
   0  15  -1   48.70    5.00
   0  15   1   46.20    4.20
   0  15   1   35.80    3.90
   0  15  -1   45.90    4.70
   0 -15  -1   42.60    4.70
   0 -15  -1   33.40    4.00
   0 -15  -1   46.70    4.50
   0 -15  -1   36.70    4.00
   0 -15  -1   39.20    5.00
   0 -15   1   38.00    4.30
   0 -15   1   39.20    5.20
   0 -15  -1   47.30    9.70
   0 -15   1   46.00    4.80
   0 -15  -1   35.30    4.10
   0 -15  -1   40.00    4.70
   0 -15   1   35.20    4.10
   0 -15   1   41.90    5.00
   0  15  -2  131.29   12.00
   0  15   2  125.89   11.30
   0  15   2  143.69   12.60
   0  15   2  119.79   11.50
   0  15  -2  137.79   16.00
   0  15  -2  138.29   12.50
   0  15  -2  131.09   11.60
   0  15   2  130.09   11.60
   0  15   2  124.99   11.90
   0  15  -2  136.49   11.60
   0  15  -2  148.49   11.70
   0  15  -2  127.39   12.40
   0  15  -2  140.79   12.90
   0  15   2  150.58   12.80
   0  15   2  123.79   11.90
   0  15   2  128.09   11.30
   0  15  -2  133.89   11.90
   0  15  -2  122.49   11.90
   0  15  -2  118.79   11.30
   0 -15  -2  144.99   11.70
   0 -15  -2  113.39   12.60
   0 -15   2  137.09   11.80
   0 -15  -2  145.59   12.10
   0 -15  -2  129.09   11.50
   0 -15  -2  109.59   15.80
   0 -15   2  112.19   11.30
   0 -15   2  146.99   12.40
   0 -15   2  132.09   12.00
   0 -15   2  140.89   12.30
   0 -15  -2  129.09   12.40
   0 -15   2  136.09   11.80
   0 -15   2  103.79   13.10
   0 -15   2  112.99   12.90
   0 -15  -2  121.79   11.70
   0 -15  -2  118.09   12.40
   0 -15   2  131.29   11.90
   0 -15   2  109.59   11.50
   0 -15  -2  116.69   11.30
   0 -15  -2  116.29   12.40
   0  15   3  114.99   11.60
   0  15   3  119.49   12.10
   0  15  -3  128.49   12.70
   0  15   3  126.89   11.70
   0  15   3  127.89   11.40
   0  15  -3  105.09   15.50
   0  15  -3  113.49   11.20
   0  15  -3  114.29   12.10
   0  15   3  160.88   14.20
   0  15   3  128.69   12.00
   0  15   3  125.49   11.60
   0  15   3  138.19   11.30
   0  15   3  132.69   12.10
   0  15  -3  145.59   12.00
   0  15  -3  143.19   12.20
   0  15  -3  143.79   12.80
   0  15  -3  117.19   11.60
   0  15   3  118.79   12.70
   0  15   3  155.38   13.10
   0 -15  -3  124.79   12.70
   0 -15  -3  141.79   12.10
   0 -15  -3  126.69   11.80
   0 -15   3  114.69   11.60
   0 -15  -3  118.29   11.40
   0 -15   3  117.99   11.40
   0 -15  -3  146.49   11.80
   0 -15  -3  106.29   16.80
   0 -15   3  140.09   12.40
   0 -15   3  122.59   13.30
   0 -15   3  129.19   12.10
   0 -15   3  145.69   12.50
   0 -15   3  129.89   12.10
   0 -15  -3  144.39   12.20
   0 -15   3  119.99   12.70
   0 -15   3  121.69   11.80
   0 -15  -3  136.59   11.60
   0 -15  -3  142.49   13.30
   0  15   4   75.19    7.10
   0  15  -4   60.79    7.20
   0  15  -4   53.79   11.90
   0  15  -4   62.39    8.10
   0  15   4   71.99    8.00
   0  15  -4   62.89    6.80
   0  15   4   67.89    8.00
   0  15   4   76.59    7.20
   0  15  -4   58.49    6.90
   0  15   4   65.19    6.20
   0  15  -4   82.39    8.20
   0  15   4   74.79    8.00
   0  15   4   66.49    6.10
   0  15  -4   72.79    7.70
   0 -15  -4   56.69    7.70
   0 -15  -4   65.49   14.20
   0 -15   4   78.19    6.90
   0 -15  -4   71.99    6.70
   0 -15   4   75.99    7.20
   0 -15  -4   73.39    7.80
   0 -15  -4   58.39    7.80
   0 -15   4   56.39    7.10
   0 -15   4   60.89    7.60
   0 -15   4   63.19    8.40
   0 -15  -4   78.69    7.20
   0 -15   4   65.39    7.10
   0 -15   4   70.59    7.40
   0 -15  -4   69.79    6.40
   0 -15  -4   70.79    7.10
   0 -15   4   53.99    6.70
   0 -15   4   70.99    6.60
   0  15  -5  109.29   11.40
   0  15  -5  104.49   11.00
   0  15  -5  119.09   13.30
   0  15   5  128.89   12.00
   0  15  -5  126.89   10.20
   0  15   5   91.59    9.90
   0  15  -5   90.29   14.90
   0  15   5   94.39   10.40
   0  15   5  107.09    9.50
   0  15   5  102.09   10.40
   0  15  -5  100.39   10.50
   0  15   5  105.89   12.60
   0  15   5  133.29   11.00
   0  15  -5  110.49   11.70
   0 -15  -5  127.09   13.80
   0 -15  -5  113.29    9.90
   0 -15   5  111.49   14.90
   0 -15   5  118.09   10.40
   0 -15   5  117.19   10.90
   0 -15  -5  122.49    9.70
   0 -15   5  127.09   10.20
   0 -15   5  105.29   10.80
   0 -15  -5  115.19   12.00
   0 -15   5   92.39   10.20
   0 -15  -5  110.99   10.80
   0 -15  -5  123.59   11.60
   0 -15  -5  112.09   10.50
   0 -15   5   95.69   11.20
   0 -15   5  100.59   10.60
   0 -15  -5   91.99   10.10
   0 -15  -5  103.89   10.50
   0 -15   5  107.19   11.30
   0 -15   5   96.39    9.80
   0  15  -6   94.89    8.30
   0  15  -6   84.29    8.70
   0  15  -6   66.79   12.60
   0  15   6   73.99    8.70
   0  15   6   88.79   10.60
   0  15   6   99.59   10.40
   0  15   6  101.69    8.30
   0  15   6   87.69    8.70
   0  15  -6   86.79    9.40
   0  15  -6   92.09   10.30
   0  15   6   94.29    8.90
   0 -15   6   80.19    9.00
   0 -15   6   90.59    8.00
   0 -15   6   75.39    8.80
   0 -15   6   98.39    8.30
   0 -15  -6   82.19    8.30
   0 -15   6   74.59    9.60
   0 -15  -6   79.29    8.60
   0 -15  -6   95.99    8.90
   0 -15  -6   85.79   10.60
   0 -15  -6   83.59    9.60
   0 -15   6   75.49    8.70
   0  15  -7  107.89    9.20
   0  15   7   95.59    9.20
   0  15  -7  114.89    9.90
   0  15  -7  119.59   10.80
   0  15   7   99.19    9.70
   0  15   7  108.99   10.10
   0  15   7  102.59   10.70
   0 -15   7  106.29    9.20
   0 -15   7   83.89    9.70
   0 -15  -7  110.39    9.80
   0 -15  -7   86.89   10.00
   0 -15  -7   88.29    9.30
   0 -15  -7   94.09   10.50
   0 -15   7  116.59    9.60
   0 -15   7   82.99    9.80
   0 -15   7   90.19    9.90
   0  15   8    1.40    0.90
   0  15  -8    0.30    1.40
   0  15   8    2.40    0.80
   0  15  -8    2.50    1.80
   0  15   8    1.70    1.20
   0  15   8    1.50    0.90
   0 -15  -8    1.50    0.80
   0 -15  -8    1.60    1.00
   0 -15   8    0.50    1.10
   0 -15   8    1.50    1.00
   0 -15   8    1.70    1.30
   0 -15  -8    0.60    0.90
   0 -15  -8    1.40    1.30
   0 -15   8    0.70    1.80
   0  15   9    1.00    1.00
   0  15  -9    0.70    0.60
   0  15   9    1.10    0.70
   0 -15  -9    1.20    0.70
   0 -15  -9    2.10    1.30
   0 -15   9    0.90    0.60
   0  16   0   13.30    1.60
   0  16   0   17.10    2.50
   0  16   0   15.90    2.10
   0  16   0   15.70    2.60
   0  16   0   13.30    2.30
   0  16   0   14.00    1.80
   0  16   0   15.80    2.90
   0  16   0   17.70    2.20
   0  16   0   12.70    1.90
   0  16   0   17.00    3.10
   0 -16   0   17.10    6.70
   0 -16   0   18.60    2.60
   0 -16   0   22.50    2.90
   0 -16   0   16.80    2.10
   0 -16   0   15.90    2.20
   0 -16   0   14.10    3.00
   0 -16   0   18.00    2.40
   0 -16   0   16.60    2.00
   0 -16   0    9.60    2.40
   0 -16   0   21.40    3.20
   0 -16   0   15.10    1.80
   0  16  -1   25.70    3.00
   0  16  -1   20.80    6.10
   0  16   1   20.90    2.90
   0  16  -1   18.40    3.30
   0  16  -1   20.70    2.30
   0  16   1   21.30    2.60
   0  16   1   28.10    3.20
   0  16  -1   24.80    3.00
   0  16   1   25.80    4.30
   0  16   1   26.10    3.10
   0  16  -1   20.10    2.60
   0  16   1   23.50    2.40
   0  16  -1   20.70    2.60
   0  16   1   33.80    4.00
   0  16   1   22.80    2.80
   0  16  -1   25.60    3.40
   0  16  -1   25.10    3.80
   0  16  -1   23.30    3.00
   0  16   1   28.70    4.20
   0  16   1   19.90    2.40
   0  16   1   24.10    3.50
   0 -16  -1   25.80    2.80
   0 -16  -1   25.90    3.10
   0 -16  -1   23.40    2.80
   0 -16   1   25.60    2.80
   0 -16  -1   29.00    2.90
   0 -16   1   23.00    2.50
   0 -16  -1   28.80    3.50
   0 -16  -1   15.90    6.30
   0 -16   1   21.60    2.90
   0 -16   1   20.60    2.60
   0 -16   1   21.40    2.80
   0 -16   1   29.50    3.50
   0 -16   1   23.20    2.90
   0 -16  -1   24.80    2.50
   0 -16  -1   35.70    5.00
   0 -16  -1   21.30    3.60
   0 -16  -1   23.40    2.60
   0 -16   1   25.30    3.60
   0  16  -2  343.57   26.80
   0  16  -2  241.68   29.60
   0  16   2  262.07   25.50
   0  16   2  294.97   26.00
   0  16   2  332.77   25.60
   0  16  -2  288.07   25.60
   0  16  -2  345.17   26.60
   0  16   2  291.27   25.90
   0  16  -2  294.47   25.70
   0  16   2  279.87   25.30
   0  16  -2  275.17   25.20
   0  16  -2  282.77   25.60
   0  16   2  308.77   25.70
   0  16   2  306.87   25.20
   0  16  -2  322.27   27.00
   0  16  -2  292.17   26.50
   0  16  -2  299.17   26.00
   0 -16   2  271.57   25.40
   0 -16   2  266.37   25.60
   0 -16   2  316.07   26.30
   0 -16   2  306.47   27.50
   0 -16  -2  327.97   27.20
   0 -16   2  296.27   26.10
   0 -16  -2  263.07   30.90
   0 -16   2  280.47   26.70
   0 -16  -2  296.37   26.60
   0 -16  -2  269.87   26.50
   0 -16  -2  288.47   25.40
   0 -16  -2  283.67   25.70
   0 -16   2  267.07   25.80
   0 -16   2  276.17   25.90
   0 -16  -2  312.07   26.00
   0  16   3   15.70    2.20
   0  16   3   20.70    3.00
   0  16   3   19.50    1.80
   0  16   3   20.60    4.00
   0  16  -3   20.30    3.20
   0  16  -3   16.90    2.50
   0  16   3   16.90    2.90
   0  16   3   18.20    4.40
   0  16   3   14.90    2.50
   0  16  -3   13.10    5.80
   0  16  -3   18.40    2.40
   0  16  -3   13.70    2.70
   0  16   3   20.60    2.40
   0  16   3   22.30    5.00
   0  16   3   12.30    2.40
   0  16  -3   12.70    2.90
   0 -16   3   19.40    3.10
   0 -16   3   17.10    2.60
   0 -16   3   17.50    3.00
   0 -16   3   16.40    2.10
   0 -16  -3   21.50    2.30
   0 -16  -3   18.00    2.00
   0 -16  -3   18.20    7.80
   0 -16  -3   18.60    2.90
   0 -16  -3   11.80    2.70
   0 -16   3   14.20    3.20
   0 -16   3   17.30    2.30
   0 -16   3   15.50    2.70
   0 -16  -3   10.40    2.90
   0 -16  -3   14.00    2.30
   0 -16  -3   13.30    3.20
   0 -16   3   18.70    3.20
   0 -16  -3   17.70    2.90
   0 -16   3   16.90    2.50
   0  16   4   18.60    3.80
   0  16   4   17.10    3.00
   0  16  -4   21.20    3.30
   0  16  -4   17.70    3.60
   0  16  -4   21.10    2.70
   0  16   4   26.10    3.60
   0  16  -4   14.40    6.50
   0  16   4   17.10    4.00
   0  16   4   20.40    3.20
   0  16  -4   22.30    2.90
   0  16  -4   26.80    4.20
   0 -16   4   22.50    4.80
   0 -16   4   21.90    2.70
   0 -16   4   18.90    2.80
   0 -16  -4   22.80    2.80
   0 -16  -4   28.00    3.90
   0 -16  -4   22.40    2.50
   0 -16  -4   20.40    2.90
   0 -16  -4   18.00    2.20
   0 -16  -4   19.10    9.10
   0 -16  -4   18.40    4.00
   0 -16  -4   19.30    4.50
   0 -16   4   17.20    3.40
   0 -16   4   21.00    2.40
   0 -16   4   29.50    4.10
   0 -16   4   14.80    3.40
   0 -16   4   12.10    3.60
   0 -16   4   22.90    3.10
   0 -16  -4   15.10    3.10
   0 -16   4   20.70    3.60
   0 -16  -4   22.30    3.40
   0  16  -5    1.00    1.30
   0  16   5    2.30    1.40
   0  16  -5    0.50    1.70
   0  16   5    2.30    0.60
   0  16   5    1.60    0.90
   0  16  -5    0.70    1.20
   0  16   5    2.20    1.90
   0  16   5    4.60    2.50
   0  16   5    1.90    1.40
   0  16   5    1.90    1.30
   0  16  -5    1.60    0.90
   0  16   5    4.00    2.70
   0 -16  -5    2.00    1.10
   0 -16   5    1.40    1.00
   0 -16  -5    1.30    1.40
   0 -16  -5    2.40    2.70
   0 -16  -5    0.80    2.10
   0 -16  -5    1.10    0.70
   0 -16   5    3.60    1.70
   0 -16   5    1.00    1.10
   0 -16   5    3.60    1.40
   0 -16   5    1.60    2.80
   0 -16   5    1.40    1.80
   0 -16   5    1.30    0.80
   0 -16  -5    1.50    1.00
   0 -16  -5    1.10    1.00
   0 -16   5    2.40    1.30
   0 -16  -5    1.70    1.30
   0 -16   5    0.60    0.90
   0  16  -6   75.79   21.60
   0  16  -6  132.49   11.40
   0  16   6  116.49   12.10
   0  16  -6  111.49   11.80
   0  16   6  148.19   12.20
   0  16  -6  119.99   12.50
   0  16   6  151.08   14.50
   0  16   6  123.69   11.80
   0  16   6  129.49   11.40
   0 -16  -6  114.49   12.60
   0 -16   6  137.99   11.40
   0 -16   6  142.09   11.20
   0 -16  -6  109.89   11.40
   0 -16   6  117.19   12.00
   0 -16  -6  138.09   17.00
   0 -16   6  104.79   11.90
   0 -16  -6  126.09   10.90
   0 -16   6  113.29   11.60
   0 -16   6  107.99   12.00
   0 -16   6  138.79   13.50
   0 -16  -6  140.39   12.20
   0 -16  -6  121.29   11.80
   0  16   7   35.10    4.30
   0  16   7   40.30    4.30
   0  16  -7   43.20    5.20
   0  16   7   35.30    4.40
   0  16   7   41.20    3.80
   0  16  -7   38.10    3.90
   0 -16  -7   30.90    3.80
   0 -16  -7   33.90    4.20
   0 -16   7   33.30    6.10
   0 -16   7   33.60    4.00
   0 -16   7   30.30    4.20
   0 -16  -7   33.00    4.20
   0 -16   7   28.20    4.50
   0 -16  -7   39.30    5.20
   0 -16   7   40.90    3.50
   0  16   8   20.50    2.00
   0  16   8   19.10    3.00
   0  16  -8   16.50    2.30
   0  16   8   16.30    2.30
   0  16  -8   15.80    2.90
   0 -16   8   13.10    2.50
   0 -16  -8   21.20    2.90
   0 -16  -8   17.30    2.40
   0 -16   8   13.10    2.40
   0 -16  -8   14.40    2.90
   0 -16   8   16.50    2.10
   0 -16  -8   21.40    2.20
   0  16   9    7.50    1.20
   0  16  -9    9.50    1.30
   0 -16  -9    7.30    1.30
   0 -16   9    8.70    1.10
   0  17   0   -0.70    0.90
   0  17   0   -0.60    0.60
   0  17   0    0.30    0.80
   0  17   0    0.60    0.90
   0  17   0    1.60    1.10
   0  17   0    0.70    0.70
   0 -17   0    1.00    0.70
   0 -17   0    0.20    0.70
   0 -17   0    0.40    0.80
   0 -17   0    0.40    1.20
   0 -17   0   -1.20    1.20
   0 -17   0    0.90    0.60
   0 -17   0    2.10    3.80
   0 -17   0    0.70    1.30
   0  17  -1    5.60    2.00
   0  17   1    1.60    0.80
   0  17  -1    1.50    0.80
   0  17   1    2.10    1.00
   0  17   1    2.90    1.10
   0  17   1    0.70    1.70
   0  17  -1    1.50    1.10
   0  17   1    2.10    2.00
   0  17   1    3.10    0.90
   0  17  -1    2.50    1.10
   0  17  -1    2.50    2.70
   0  17  -1    3.50    2.00
   0  17  -1    0.60    1.30
   0  17   1    1.20    0.90
   0  17  -1    5.30    1.90
   0  17   1    1.30    0.50
   0  17   1    2.20    1.40
   0  17  -1    1.70    0.90
   0 -17  -1    2.70    1.70
   0 -17   1    2.10    1.00
   0 -17  -1    1.30    1.50
   0 -17  -1    3.10    1.50
   0 -17   1    0.50    1.10
   0 -17  -1    4.80    4.70
   0 -17   1    3.00    1.50
   0 -17  -1    2.30    0.70
   0 -17   1    3.10    1.10
   0 -17  -1    1.00    1.30
   0 -17  -1    1.70    0.90
   0 -17   1    2.00    1.00
   0 -17   1    1.70    1.50
   0 -17   1    3.70    1.20
   0 -17   1    0.80    0.70
   0 -17  -1    1.70    1.00
   0 -17  -1    1.70    1.50
   0 -17  -1    1.60    0.90
   0 -17   1    1.50    0.80
   0 -17  -1    2.30    0.80
   0  17   2   43.30    4.70
   0  17  -2   36.70    4.20
   0  17   2   41.20    3.80
   0  17   2   50.79    5.60
   0  17  -2   48.00    4.60
   0  17  -2   47.50    4.90
   0  17   2   38.80    4.20
   0  17  -2   40.00   13.80
   0  17   2   44.80    4.20
   0  17  -2   35.30    5.00
   0  17  -2   38.80    4.70
   0  17   2   44.50    4.80
   0  17   2   40.40    4.60
   0  17   2   47.00    5.50
   0  17  -2   54.59    5.60
   0  17   2   50.99    6.40
   0  17   2   42.90    4.40
   0 -17   2   38.70    4.50
   0 -17   2   42.80    4.70
   0 -17   2   49.10    5.20
   0 -17  -2   37.70    4.40
   0 -17   2   38.50    4.20
   0 -17  -2   47.20    4.50
   0 -17   2   40.80    5.40
   0 -17  -2   42.00    4.90
   0 -17   2   40.70    4.10
   0 -17  -2   35.90    4.10
   0 -17   2   49.50    5.30
   0 -17  -2   27.60    9.80
   0 -17  -2   46.60    4.80
   0 -17  -2   47.00    5.80
   0 -17  -2   36.40    4.00
   0 -17  -2   40.10    5.10
   0 -17   2   41.80    4.70
   0  17   3  218.78   21.20
   0  17   3  262.37   22.80
   0  17   3  215.18   21.60
   0  17  -3  235.28   21.70
   0  17  -3  245.48   22.50
   0  17  -3  249.08   21.50
   0  17   3  224.98   21.20
   0  17   3  233.78   20.80
   0  17  -3  253.97   22.40
   0 -17  -3  224.28   21.40
   0 -17  -3  220.38   22.50
   0 -17   3  250.87   21.30
   0 -17   3  235.58   23.40
   0 -17  -3  266.27   21.20
   0 -17  -3  262.47   21.40
   0 -17   3  278.07   21.60
   0 -17  -3  265.77   21.40
   0 -17   3  218.38   21.40
   0 -17  -3  264.47   21.90
   0 -17   3  275.87   22.10
   0 -17  -3  226.08   22.30
   0 -17   3  231.78   21.80
   0 -17   3  215.58   22.40
   0 -17  -3  259.67   21.80
   0 -17  -3  226.88   22.80
   0 -17  -3  211.08   20.90
   0 -17   3  262.17   22.50
   0 -17   3  212.78   21.00
   0 -17  -3  222.38   28.50
   0 -17   3  275.77   22.00
   0  17  -4   50.89    6.00
   0  17   4   38.30    4.60
   0  17   4   37.00    4.60
   0  17   4   39.30    5.90
   0  17  -4   38.90    4.40
   0  17  -4   38.90    5.00
   0  17   4   49.10    5.00
   0  17  -4   46.70    5.70
   0  17  -4   40.60    4.70
   0  17  -4   49.50    4.40
   0  17   4   52.19    6.20
   0  17   4   33.70    4.00
   0  17   4   37.20    3.60
   0  17  -4   23.30    7.40
   0 -17  -4   45.30    4.90
   0 -17  -4   42.10    4.40
   0 -17   4   37.80    4.40
   0 -17   4   38.50    5.00
   0 -17  -4   45.50    4.10
   0 -17  -4   41.50    4.20
   0 -17  -4   25.60    5.20
   0 -17   4   47.60    4.60
   0 -17  -4   40.60    4.80
   0 -17  -4   26.40    5.20
   0 -17   4   39.00    3.90
   0 -17   4   33.00    5.40
   0 -17   4   30.40    6.10
   0 -17   4   26.80    5.00
   0 -17   4   44.50    4.90
   0 -17  -4   36.00    4.30
   0 -17  -4   41.90    5.30
   0 -17   4   37.50    4.70
   0 -17  -4   34.50    3.80
   0  17   5   32.80    4.10
   0  17  -5   49.60    8.20
   0  17   5   32.50    3.60
   0  17  -5   30.50    4.10
   0  17  -5   33.80    3.70
   0  17   5   35.60    4.30
   0  17   5   35.40    5.80
   0  17   5   31.80    6.20
   0  17  -5   18.30    8.30
   0  17  -5   25.30    5.00
   0 -17   5   35.00    3.40
   0 -17  -5   33.40    3.20
   0 -17   5   33.20    3.70
   0 -17   5   36.00    4.40
   0 -17  -5   23.70    4.90
   0 -17  -5   31.50    4.20
   0 -17  -5   37.50    4.40
   0 -17  -5   30.90    3.80
   0 -17   5   29.70    3.90
   0 -17   5   36.10    4.60
   0 -17   5   41.90    7.30
   0  17   6  145.09   13.80
   0  17   6  135.09   14.40
   0  17  -6  184.58   19.90
   0  17  -6  163.18   15.10
   0  17   6  166.88   14.50
   0  17  -6  158.88   13.80
   0  17   6  169.58   16.70
   0  17  -6  153.18   14.40
   0  17   6  164.88   14.40
   0 -17   6  176.38   16.10
   0 -17   6  176.28   13.60
   0 -17   6  149.29   14.60
   0 -17   6  148.39   14.60
   0 -17   6  141.89   14.10
   0 -17  -6  147.49   15.20
   0 -17  -6  172.68   14.60
   0 -17  -6  135.79   14.20
   0 -17   6  138.69   14.40
   0 -17  -6  138.29   13.90
   0 -17  -6  146.69   21.30
   0  17  -7  153.58   13.60
   0  17   7  141.29   14.20
   0  17   7  142.79   14.30
   0  17   7  178.98   15.20
   0  17   7  175.78   13.90
   0 -17  -7  184.18   14.10
   0 -17  -7  165.88   15.40
   0 -17   7  142.69   14.00
   0 -17   7  159.18   14.50
   0 -17  -7  141.09   14.20
   0 -17   7  131.69   14.40
   0  17   8   79.09    6.20
   0  17   8   63.99    6.60
   0  17   8   68.29    6.80
   0  17  -8   61.19    6.50
   0  17   8   65.79    6.50
   0 -17  -8   64.29    6.50
   0 -17  -8   77.09    6.20
   0 -17   8   59.49    6.30
   0 -17   8   58.89    7.20
   0 -17  -8   77.99    7.40
   0  18   0  335.07   31.80
   0  18   0  348.07   32.20
   0  18   0  416.56   33.60
   0  18   0  393.96   32.60
   0  18   0  371.76   33.10
   0  18   0  345.77   31.40
   0  18   0  423.66   33.20
   0 -18   0  352.76   32.10
   0 -18   0  392.46   33.40
   0 -18   0  340.57   32.10
   0 -18   0  327.87   31.80
   0 -18   0  403.36   31.70
   0 -18   0  350.66   32.00
   0  18   1   32.70    3.80
   0  18  -1   24.20    3.10
   0  18  -1   24.20    7.40
   0  18  -1   30.80    3.70
   0  18   1   27.70    2.80
   0  18   1   37.30    4.60
   0  18   1   28.70    3.20
   0  18   1   29.20    3.70
   0  18  -1   35.10    3.70
   0  18  -1   36.50    4.60
   0  18  -1   30.80    3.30
   0  18   1   28.60    3.60
   0  18   1   34.70    4.60
   0  18   1   32.50    3.60
   0  18   1   35.40    3.30
   0  18   1   35.40    5.40
   0 -18   1   24.00    3.40
   0 -18  -1   37.30    4.10
   0 -18  -1   37.20    6.10
   0 -18  -1   33.20   10.40
   0 -18   1   36.90    3.60
   0 -18  -1   32.90    5.60
   0 -18  -1   23.40    3.00
   0 -18   1   35.40    4.10
   0 -18  -1   33.20    3.80
   0 -18  -1   32.90    5.20
   0 -18  -1   32.50    3.40
   0 -18   1   34.20    4.60
   0 -18  -1   35.50    3.60
   0 -18   1   31.30    3.50
   0 -18   1   21.40    4.20
   0 -18  -1   24.90    3.10
   0 -18  -1   25.80    3.40
   0 -18   1   27.30    3.20
   0 -18   1   25.50    3.00
   0 -18   1   29.20    3.50
   0  18  -2  269.87   25.40
   0  18   2  312.47   26.60
   0  18   2  320.47   25.90
   0  18   2  312.37   25.30
   0  18  -2  325.17   26.10
   0  18   2  272.17   25.90
   0  18   2  260.37   24.90
   0  18   2  313.67   26.60
   0  18  -2  296.57   26.50
   0  18   2  263.17   25.70
   0  18  -2  275.37   25.80
   0  18   2  306.77   26.70
   0  18   2  300.97   27.60
   0 -18   2  267.07   25.80
   0 -18  -2  253.47   25.10
   0 -18  -2  298.57   26.40
   0 -18   2  261.27   25.50
   0 -18   2  300.37   25.40
   0 -18   2  316.47   26.10
   0 -18   2  254.37   26.50
   0 -18   2  318.47   25.70
   0 -18  -2  322.37   26.00
   0 -18  -2  255.47   25.40
   0 -18  -2  315.37   25.60
   0 -18   2  317.57   26.40
   0 -18  -2  308.27   25.50
   0 -18  -2  331.47   43.40
   0 -18   2  256.47   25.10
   0 -18   2  274.27   25.80
   0 -18  -2  253.97   26.80
   0 -18  -2  315.07   25.30
   0 -18  -2  265.77   26.50
   0 -18  -2  303.87   25.80
   0  18   3   10.40    2.20
   0  18  -3   16.00    2.40
   0  18  -3    6.70    4.70
   0  18  -3   13.40    3.30
   0  18  -3    9.60    2.30
   0  18  -3   17.50    3.60
   0  18   3   16.60    3.90
   0  18   3   12.30    3.00
   0  18  -3   18.20    2.40
   0  18   3   14.20    2.50
   0  18  -3   16.60    2.70
   0  18   3   11.20    1.90
   0  18   3   21.20    3.30
   0 -18  -3   15.60    2.00
   0 -18  -3   19.90    2.60
   0 -18  -3   14.30    2.30
   0 -18   3   15.00    2.20
   0 -18  -3   14.00    3.60
   0 -18   3   14.00    3.00
   0 -18   3   16.30    4.20
   0 -18   3   19.10    3.50
   0 -18   3   12.10    3.00
   0 -18  -3   18.50    3.00
   0 -18  -3   12.30    2.80
   0 -18   3   13.60    2.50
   0 -18   3   14.50    1.90
   0 -18   3   14.30    2.40
   0 -18  -3   17.40    2.90
   0 -18   3   13.20    2.60
   0 -18  -3   12.80    3.40
   0 -18   3   16.90    2.50
   0 -18  -3   10.90    2.10
   0 -18  -3   11.20    1.70
   0  18   4  173.38   18.00
   0  18   4  179.88   17.50
   0  18  -4  222.08   17.70
   0  18   4  209.58   19.80
   0  18   4  205.68   18.10
   0  18   4  179.08   18.20
   0  18  -4  208.98   18.30
   0  18  -4  196.68   18.60
   0  18   4  209.08   19.60
   0 -18   4  212.68   18.50
   0 -18  -4  202.18   17.50
   0 -18  -4  180.88   17.70
   0 -18  -4  200.48   17.90
   0 -18  -4  205.78   17.70
   0 -18  -4  205.38   18.20
   0 -18   4  190.88   18.40
   0 -18  -4  192.68   18.20
   0 -18  -4  215.48   17.30
   0 -18   4  175.58   17.80
   0 -18  -4  176.58   18.80
   0 -18  -4  217.38   19.70
   0 -18   4  223.48   20.70
   0 -18   4  191.58   17.40
   0 -18   4  176.58   18.20
   0 -18  -4  182.28   19.40
   0 -18   4  214.28   17.70
   0 -18   4  211.88   18.00
   0  18   5   36.60    4.90
   0  18   5   26.90    5.60
   0  18  -5   45.60    5.30
   0  18  -5   34.00    5.80
   0  18   5   42.70    5.70
   0  18   5   46.20    6.90
   0  18   5   46.40    5.00
   0  18  -5   40.90    5.30
   0 -18   5   37.10    4.90
   0 -18   5   49.20    5.20
   0 -18   5   34.20    5.90
   0 -18  -5   51.89    7.80
   0 -18   5   36.90    4.70
   0 -18   5   44.90    4.40
   0 -18   5   42.80    4.70
   0 -18  -5   47.50    5.10
   0 -18   5   47.80    7.70
   0 -18  -5   38.30    5.10
   0  18   6   21.90    3.60
   0  18  -6   19.00    2.40
   0  18  -6   17.10    3.50
   0  18   6   23.10    2.60
   0  18   6   23.60    3.30
   0 -18  -6   19.60    3.60
   0 -18   6   23.20    2.90
   0 -18  -6   24.50    4.50
   0 -18   6   16.80    3.20
   0 -18   6   17.40    3.40
   0 -18   6   22.20    2.70
   0 -18  -6   25.60    3.40
   0 -18   6   21.80    2.30
   0 -18  -6   17.80    2.70
   0  18  -7   11.30    2.00
   0  18   7   19.20    2.00
   0  18   7   20.10    3.10
   0  18   7   12.70    2.30
   0  18  -7   19.10    3.30
   0  18   7   14.50    2.70
   0 -18   7   10.60    1.90
   0 -18   7   11.90    2.40
   0 -18  -7   20.10    3.40
   0 -18   7    8.50    2.20
   0 -18  -7   18.60    2.80
   0 -18  -7   18.70    2.80
   0 -18   7   17.70    2.90
   0 -18  -7   16.00    2.90
   0  18   8   10.40    1.70
   0  18   8   12.50    2.00
   0  18   8   11.00    1.50
   0  18  -8    7.20    1.40
   0 -18  -8    8.10    1.50
   0 -18  -8   15.30    2.10
   0 -18   8   12.00    1.50
   0 -18  -8   11.90    1.40
   0  19   0    1.10    1.70
   0  19   0    0.90    1.00
   0  19   0    2.70    1.70
   0  19   0    0.20    0.80
   0  19   0    0.70    0.90
   0 -19   0    1.00    1.60
   0 -19   0    0.20    0.80
   0 -19   0    0.70    0.80
   0 -19   0    0.00    0.90
   0 -19   0   -0.20    0.70
   0 -19   0   -0.20    0.80
   0 -19   0    0.20    1.40
   0 -19   0    1.00    1.60
   0 -19   0    0.70    0.60
   0  19  -1   32.00    8.90
   0  19   1   32.30    4.30
   0  19   1   37.20    3.90
   0  19  -1   36.40    4.30
   0  19  -1   36.90    4.30
   0  19  -1   42.40    5.30
   0  19   1   39.10    4.40
   0  19   1   37.90    4.10
   0  19   1   34.60    5.10
   0  19   1   52.79    6.10
   0  19  -1   33.30    3.90
   0  19   1   44.50    6.50
   0  19   1   37.00    4.30
   0 -19   1   34.70    3.60
   0 -19  -1   38.30    4.80
   0 -19  -1   32.00    5.40
   0 -19  -1   33.80    3.60
   0 -19  -1   33.40    4.00
   0 -19  -1   54.39    6.70
   0 -19   1   34.20    4.10
   0 -19   1   33.80    4.20
   0 -19   1   36.50    4.20
   0 -19  -1   44.60    4.40
   0 -19   1   33.00    5.50
   0 -19   1   30.80    4.80
   0 -19   1   43.50    4.20
   0 -19   1   42.20    4.00
   0 -19  -1   34.90    5.10
   0 -19  -1   40.10    4.10
   0  19  -2  198.78   18.70
   0  19  -2  196.08   18.50
   0  19   2  217.68   19.70
   0  19  -2  203.48   18.30
   0  19   2  190.18   18.40
   0  19  -2  229.18   19.70
   0  19  -2  223.28   19.00
   0  19   2  223.28   19.80
   0  19   2  214.48   18.80
   0  19   2  191.48   18.90
   0  19   2  200.38   18.70
   0 -19   2  213.58   19.30
   0 -19  -2  231.48   19.90
   0 -19  -2  215.58   18.90
   0 -19   2  177.78   19.50
   0 -19   2  186.88   18.80
   0 -19  -2  200.78   19.30
   0 -19   2  183.98   18.10
   0 -19   2  235.48   18.40
   0 -19   2  192.78   18.80
   0 -19  -2  219.78   18.80
   0 -19   2  226.68   18.60
   0 -19   2  202.48   18.60
   0 -19  -2  185.48   19.90
   0 -19  -2  235.58   18.70
   0 -19  -2  179.88   18.40
   0 -19   2  210.58   19.00
   0 -19  -2  219.58   18.50
   0  19  -3  602.74   54.79
   0  19   3  661.13   54.89
   0  19   3  667.73   55.99
   0  19  -3  643.84   55.59
   0  19  -3  659.13   55.69
   0  19  -3  606.34   54.49
   0  19   3  596.84   54.69
   0  19   3  613.44   54.99
   0  19   3  570.24   54.19
   0 -19   3  656.63   55.09
   0 -19  -3  558.64   55.29
   0 -19   3  679.13   55.49
   0 -19  -3  697.73   54.99
   0 -19  -3  669.13   54.49
   0 -19   3  577.44   54.49
   0 -19   3  581.04   54.09
   0 -19  -3  692.73   54.29
   0 -19   3  709.93   54.69
   0 -19  -3  613.94   54.79
   0 -19  -3  690.93   54.59
   0 -19  -3  563.94   54.39
   0 -19  -3  579.94   53.99
   0 -19   3  574.24   54.89
   0 -19  -3  701.03   59.49
   0 -19   3  609.44   54.99
   0  19   4   56.69    7.20
   0  19   4   42.20    4.80
   0  19  -4   21.10    8.30
   0  19  -4   36.00    5.90
   0  19   4   40.90    4.20
   0  19   4   42.90    4.90
   0  19  -4   43.90    4.30
   0  19  -4   40.30    6.40
   0  19  -4   42.80    7.50
   0  19  -4   41.40    4.80
   0 -19   4   40.60    4.00
   0 -19   4   28.10    5.50
   0 -19   4   49.20    7.90
   0 -19  -4   46.50    4.00
   0 -19   4   44.90    5.00
   0 -19   4   40.20    5.20
   0 -19  -4   38.30    4.10
   0 -19  -4   27.40    6.80
   0 -19   4   37.60    4.60
   0 -19   4   44.20    4.30
   0 -19  -4   38.00    4.80
   0 -19  -4   38.00    4.70
   0 -19  -4   35.20    4.40
   0 -19  -4   65.29    8.30
   0  19   5  150.78   15.80
   0  19  -5  158.48   13.50
   0  19   5  142.89   14.20
   0  19  -5  133.89   14.40
   0  19   5  171.48   14.30
   0  19   5  145.29   16.50
   0  19   5  165.38   13.50
   0  19   5  134.19   13.80
   0  19  -5  173.58   20.30
   0  19  -5  136.69   14.00
   0 -19  -5  153.28   13.00
   0 -19   5  124.29   14.10
   0 -19  -5  146.19   14.10
   0 -19  -5  155.98   15.00
   0 -19   5  156.48   13.50
   0 -19   5  142.29   13.80
   0 -19   5  177.78   16.20
   0 -19  -5  163.98   16.20
   0 -19   5  168.38   13.30
   0 -19   5  134.69   14.20
   0 -19   5  169.48   14.40
   0 -19  -5  136.59   13.90
   0 -19  -5  138.59   13.60
   0  19   6    6.10    1.60
   0  19   6    7.20    1.80
   0  19   6    6.60    1.60
   0  19  -6    9.60    2.00
   0  19  -6    8.60    2.50
   0  19   6    9.80    1.50
   0 -19  -6   10.30    2.80
   0 -19  -6   10.90    2.00
   0 -19   6    4.00    1.30
   0 -19  -6    6.90    1.40
   0 -19   6    8.30    1.10
   0 -19   6    7.70    1.90
   0 -19   6    7.70    2.20
   0 -19   6    8.90    2.00
   0 -19  -6    5.30    1.50
   0  19  -7   98.49    9.70
   0  19   7   99.79    9.40
   0  19   7  105.99    9.30
   0  19  -7   94.09    9.00
   0  19   7   89.19    9.00
   0 -19  -7  115.29    9.30
   0 -19   7   81.69    8.80
   0 -19  -7  111.39    8.80
   0 -19  -7   92.79    9.70
   0 -19  -7   93.79    9.00
   0 -19   7   87.09    9.50
   0 -19   7   90.29    9.20
   0  19  -8  146.89   11.90
   0  19   8  122.19   11.80
   0 -19   8  142.09   11.90
   0 -19  -8  120.89   11.80
   0  20   0    0.30    1.00
   0  20   0    2.10    4.10
   0  20   0    0.80    0.70
   0  20   0    1.10    1.70
   0  20   0    0.60    1.00
   0 -20   0    1.70    2.00
   0 -20   0    1.40    1.50
   0 -20   0    4.60    1.30
   0 -20   0    3.50    1.60
   0 -20   0    0.40    1.00
   0 -20   0    1.60    0.90
   0 -20   0   -0.30    0.90
   0 -20   0    2.40    1.10
   0 -20   0    1.80    0.70
   0  20  -1    7.10    1.70
   0  20   1    7.10    1.40
   0  20  -1   11.00    1.80
   0  20   1    8.20    1.80
   0  20   1    8.70    2.90
   0  20  -1   12.10    2.30
   0  20  -1    6.30    4.80
   0  20   1    9.00    2.70
   0  20  -1    8.20    2.50
   0  20   1    8.20    1.80
   0 -20   1    8.00    2.00
   0 -20  -1    8.60    2.00
   0 -20   1   11.20    3.00
   0 -20   1    8.80    2.70
   0 -20  -1    7.10    1.30
   0 -20  -1    6.30    2.40
   0 -20  -1    9.70    1.80
   0 -20   1    8.60    1.30
   0 -20  -1   10.70    2.00
   0 -20  -1    9.60    1.80
   0 -20  -1   10.40    3.00
   0 -20  -1   15.30    3.50
   0 -20  -1   10.20    1.90
   0 -20   1   10.50    1.90
   0 -20   1    7.40    1.70
   0 -20   1    5.50    2.10
   0  20  -2    6.20    1.70
   0  20   2    8.40    1.50
   0  20   2    7.90    3.10
   0  20  -2   10.70    3.10
   0  20   2    7.20    1.90
   0  20  -2    9.80    1.60
   0  20   2    7.70    1.90
   0  20   2    7.00    2.80
   0  20   2    8.20    1.80
   0  20  -2    1.90    4.40
   0  20   2    6.70    1.70
   0  20  -2    7.50    2.00
   0 -20  -2    6.90    1.90
   0 -20   2    6.00    2.00
   0 -20   2    6.80    1.90
   0 -20   2    5.60    1.40
   0 -20   2    7.30    2.10
   0 -20   2    7.50    1.70
   0 -20   2    4.40    2.70
   0 -20   2    5.50    1.20
   0 -20  -2    9.30    1.80
   0 -20  -2    6.90    1.60
   0 -20   2    7.10    1.70
   0 -20  -2   12.40    2.20
   0 -20  -2    6.60    1.20
   0 -20  -2    8.50    2.00
   0 -20  -2    8.80    1.50
   0 -20  -2    5.50    2.00
   0  20  -3   26.20    3.00
   0  20   3   19.00    3.20
   0  20  -3   21.90    4.30
   0  20   3   25.00    2.90
   0  20   3   23.50    3.90
   0  20  -3   29.40    3.60
   0  20   3   27.80    3.50
   0  20   3   29.30    5.30
   0  20  -3   22.40    3.60
   0  20  -3   12.60    7.10
   0 -20  -3   20.70    4.20
   0 -20   3   25.20    3.00
   0 -20   3   26.80    2.70
   0 -20  -3   18.70    3.10
   0 -20   3   23.90    3.20
   0 -20  -3   29.50    3.70
   0 -20  -3   24.40    2.80
   0 -20   3   26.70    4.10
   0 -20   3   24.10    3.30
   0 -20  -3   24.70    2.60
   0 -20   3   17.60    3.80
   0 -20  -3   24.30    5.10
   0 -20  -3   22.50    3.10
   0 -20   3   20.00    3.70
   0 -20  -3   23.30    3.20
   0 -20  -3   23.50    3.20
   0 -20   3   23.90    3.90
   0  20   4    8.00    2.10
   0  20  -4   16.00    3.20
   0  20   4    7.60    3.70
   0  20   4    8.60    3.00
   0  20  -4    3.30    5.60
   0  20  -4   14.20    2.20
   0  20   4   12.10    2.30
   0 -20   4   11.10    1.80
   0 -20  -4   12.20    2.00
   0 -20  -4   12.10    2.50
   0 -20   4    8.80    2.10
   0 -20  -4   13.30    3.60
   0 -20   4    7.70    2.20
   0 -20  -4    9.80    2.60
   0 -20  -4   11.00    3.70
   0 -20   4   15.60    2.90
   0 -20   4    7.90    3.00
   0 -20   4   12.00    2.20
   0 -20  -4   10.60    1.60
   0 -20  -4   14.40    2.70
   0  20  -5   63.39    7.20
   0  20   5   55.59    6.60
   0  20   5   74.49    6.30
   0  20   5   59.89    6.60
   0  20  -5   67.69    6.20
   0  20   5   69.09    7.10
   0  20  -5   69.99    6.90
   0 -20   5   73.19    7.20
   0 -20   5   71.99    6.30
   0 -20  -5   64.19    6.80
   0 -20   5   62.59    6.50
   0 -20   5   64.79    7.00
   0 -20   5   70.79    6.00
   0 -20   5   57.69    6.90
   0 -20  -5   60.99    7.40
   0 -20  -5   58.99    6.30
   0 -20  -5   60.79    6.80
   0  20   6   49.99    5.50
   0  20  -6   48.00    4.70
   0  20  -6   65.49    5.50
   0  20   6   52.19    5.40
   0  20  -6   44.50    4.90
   0  20   6   53.69    5.30
   0  20  -6   49.90    5.90
   0 -20  -6   56.79    5.50
   0 -20   6   48.30    5.50
   0 -20  -6   42.70    5.20
   0 -20   6   51.99    5.50
   0 -20   6   45.80    5.00
   0 -20   6   48.00    5.60
   0 -20  -6   52.59    6.00
   0  20   7   35.30    4.10
   0  20   7   36.40    3.70
   0  20  -7   32.10    3.70
   0  20  -7   40.80    4.50
   0  20   7   34.10    3.70
   0  20   7   35.20    3.90
   0 -20  -7   30.90    3.80
   0 -20   7   31.80    4.10
   0 -20   7   29.80    3.80
   0 -20  -7   35.00    4.50
   0 -20  -7   41.50    3.50
   0 -20   7   34.50    3.60
   0 -20  -7   37.20    3.80
   0  20  -8    2.70    0.70
   0  20   8    3.60    0.80
   0 -20  -8    2.60    1.00
   0 -20   8    3.50    0.60
   0  21   0   -0.30    1.10
   0  21   0   -2.30    4.10
   0  21   0   -0.30    0.70
   0  21   0   -0.30    0.90
   0  21   0   -2.50    2.10
   0 -21   0   -0.70    0.90
   0 -21   0    0.10    0.90
   0 -21   0    1.10    1.50
   0 -21   0   -0.40    0.60
   0 -21   0    0.20    0.90
   0 -21   0    0.10    1.10
   0 -21   0    0.50    0.80
   0 -21   0   -0.20    1.60
   0  21  -1    7.60    1.50
   0  21   1    4.50    3.80
   0  21   1    3.30    1.30
   0  21   1    5.80    1.70
   0  21  -1    6.10    1.60
   0  21   1    4.00    1.10
   0  21  -1    6.50    1.80
   0 -21  -1   -3.60    2.50
   0 -21  -1    4.10    1.00
   0 -21  -1    5.50    1.50
   0 -21   1    5.20    1.10
   0 -21  -1    2.70    2.40
   0 -21  -1    4.10    1.30
   0 -21  -1    6.70    1.30
   0 -21   1    4.10    1.50
   0 -21   1    3.90    1.40
   0 -21   1    4.10    1.90
   0 -21   1    4.00    1.50
   0 -21   1    3.10    1.30
   0 -21   1    5.10    1.20
   0 -21  -1    4.70    1.70
   0 -21   1    0.80    2.80
   0 -21  -1    7.00    1.80
   0 -21   1    1.50    1.90
   0 -21  -1    4.10    1.50
   0  21   2   78.49    7.10
   0  21   2   60.59    7.00
   0  21  -2   68.39    8.30
   0  21   2   71.79    6.50
   0  21  -2   66.29    6.90
   0  21  -2   76.09    7.30
   0  21  -2   71.69    6.60
   0  21   2   63.59    7.00
   0  21  -2   72.99    7.10
   0  21  -2   43.90   12.80
   0  21   2   69.19    8.20
   0 -21  -2   64.89    6.70
   0 -21  -2   68.89    7.00
   0 -21  -2   63.89    8.50
   0 -21  -2   60.09    6.70
   0 -21   2   54.99    7.80
   0 -21  -2   75.89    7.30
   0 -21   2   73.39    7.20
   0 -21   2   63.99    6.80
   0 -21   2   60.49    7.00
   0 -21   2   59.79    7.20
   0 -21  -2   73.09    6.50
   0 -21  -2   72.69    6.30
   0 -21  -2   77.39    6.90
   0 -21  -2   71.29    6.80
   0 -21  -2   51.69    7.30
   0 -21   2   61.09    6.80
   0 -21   2   64.09    6.30
   0 -21   2   74.79    6.60
   0  21  -3    7.60    2.00
   0  21   3   10.30    1.70
   0  21  -3    8.60    2.20
   0  21  -3    3.20    4.90
   0  21   3    4.40    1.40
   0  21   3    7.70    1.90
   0  21   3    3.60    3.30
   0  21  -3    6.90    1.80
   0  21   3    8.20    2.20
   0 -21  -3    8.60    2.00
   0 -21   3    7.50    2.60
   0 -21  -3    7.30    1.80
   0 -21  -3    5.00    2.00
   0 -21  -3    7.90    1.80
   0 -21  -3    7.60    1.40
   0 -21  -3    9.60    1.90
   0 -21  -3    7.60    1.70
   0 -21   3    6.20    1.70
   0 -21  -3    6.80    3.20
   0 -21   3    7.50    1.30
   0 -21   3    8.80    1.60
   0 -21  -3    9.10    1.30
   0 -21   3    8.50    2.00
   0 -21   3   10.10    2.00
   0 -21   3    9.80    2.40
   0 -21   3    4.00    2.30
   0  21   4    6.90    1.40
   0  21   4    5.40    1.70
   0  21  -4    3.90    1.50
   0  21   4    3.30    1.30
   0  21  -4    7.00    2.10
   0  21  -4    5.00    1.20
   0  21   4    7.40    3.30
   0  21  -4    2.10    8.00
   0  21   4    3.50    1.40
   0 -21   4    6.60    2.00
   0 -21  -4    5.40    3.60
   0 -21   4    6.10    1.10
   0 -21  -4    3.90    1.40
   0 -21  -4    4.90    1.70
   0 -21  -4    5.30    0.90
   0 -21   4    4.20    2.90
   0 -21   4    4.10    1.30
   0 -21   4    5.00    1.40
   0 -21  -4    5.70    2.10
   0 -21   4    5.80    1.90
   0 -21  -4    3.70    1.20
   0 -21   4    4.70    3.10
   0 -21   4    4.00    1.40
   0  21   5    0.10    1.10
   0  21  -5    0.40    0.80
   0  21   5    0.70    0.90
   0  21   5    0.70    0.80
   0  21   5    1.60    0.80
   0  21  -5   -0.10    0.90
   0  21  -5    0.30    1.30
   0 -21   5    0.50    0.60
   0 -21  -5    0.70    1.00
   0 -21   5    0.00    1.00
   0 -21  -5   -1.60    1.10
   0 -21   5    0.30    1.10
   0 -21  -5    0.60    0.90
   0 -21   5    1.00    1.30
   0 -21   5   -1.00    0.70
   0 -21  -5   -0.30    0.70
   0  21  -6   41.30    4.90
   0  21   6   40.60    4.40
   0  21  -6   37.50    4.00
   0  21   6   46.40    3.90
   0  21   6   40.50    4.70
   0  21   6   42.90    4.80
   0  21  -6   39.10    4.40
   0 -21  -6   31.50    4.20
   0 -21   6   42.30    4.70
   0 -21  -6   32.90    4.80
   0 -21   6   46.10    4.50
   0 -21   6   42.40    4.60
   0 -21  -6   40.80    4.40
   0 -21   6   36.90    4.60
   0  21   7   50.39    4.60
   0  21   7   44.80    4.40
   0  21  -7   43.30    4.40
   0 -21   7   35.80    4.40
   0 -21  -7   44.40    4.50
   0 -21   7   52.09    4.30
   0 -21   7   34.00    5.10
   0 -21  -7   43.40    4.60
   0  22   0  458.05   41.70
   0  22   0  418.46   41.20
   0  22   0  490.25   40.00
   0 -22   0  503.35   40.50
   0 -22   0  457.85   40.50
   0 -22   0  473.35   39.90
   0 -22   0  414.66   40.10
   0 -22   0  451.15   41.10
   0 -22   0  463.05   39.70
   0  22  -1  218.88   18.60
   0  22  -1  196.48   20.00
   0  22  -1  227.38   20.40
   0  22   1  184.88   19.90
   0  22  -1  210.08   19.00
   0  22   1  222.68   18.60
   0  22   1  237.78   19.20
   0 -22  -1  221.28   18.30
   0 -22   1  210.38   18.30
   0 -22   1  218.48   18.60
   0 -22  -1  196.68   19.10
   0 -22   1  248.18   21.10
   0 -22   1  184.68   18.70
   0 -22  -1  188.18   18.70
   0 -22   1  204.88   19.20
   0 -22  -1  216.98   18.90
   0 -22  -1  211.38   18.50
   0 -22  -1  165.88   20.10
   0  22  -2   29.20    4.00
   0  22  -2   11.20    7.00
   0  22   2   25.30    3.10
   0  22  -2   24.70    3.30
   0  22   2   28.10    5.20
   0 -22  -2   27.90    3.10
   0 -22  -2   22.40    4.20
   0 -22  -2   23.80    3.00
   0 -22   2   26.50    2.90
   0 -22  -2   25.00    3.40
   0 -22  -2   24.50    2.80
   0 -22   2   21.70    4.60
   0 -22   2   19.10    3.10
   0 -22   2   24.50    2.80
   0 -22   2   18.20    3.20
   0 -22  -2   26.30    5.30
   0 -22   2   23.10    3.20
   0 -22   2   18.80    4.30
   0 -22  -2   19.60    3.00
   0 -22   2   27.10    3.90
   0  22   3    8.20    1.90
   0  22   3    5.10    2.90
   0  22  -3    9.50    2.20
   0  22   3   10.60    6.10
   0  22   3   14.20    1.90
   0  22  -3   10.40    2.10
   0  22   3   10.00    2.00
   0  22  -3   10.70    6.30
   0  22   3   11.30    2.40
   0  22  -3   11.60    1.80
   0 -22  -3    9.10    2.00
   0 -22   3   12.50    1.50
   0 -22   3   10.80    2.40
   0 -22  -3   11.50    2.30
   0 -22  -3    7.50    2.50
   0 -22  -3   11.10    2.10
   0 -22   3   14.70    2.80
   0 -22   3    9.10    1.70
   0 -22   3   21.00    7.20
   0 -22  -3    9.60    1.90
   0 -22   3    6.90    2.20
   0 -22  -3    8.30    3.70
   0 -22   3    8.10    2.50
   0 -22   3    9.60    1.90
   0 -22  -3   14.40    1.50
   0 -22  -3   13.00    2.10
   0  22  -4   35.80    3.70
   0  22  -4   42.50    4.40
   0  22  -4   41.50    4.80
   0  22   4   36.00    3.70
   0  22   4   40.40    4.30
   0  22   4   34.50    4.40
   0 -22   4   33.60    4.40
   0 -22   4   39.10    5.10
   0 -22  -4   27.00    4.00
   0 -22  -4   30.00    4.10
   0 -22   4   39.60    4.10
   0 -22  -4   30.80    5.10
   0 -22   4   36.00    4.40
   0 -22   4   38.80    3.50
   0 -22   4   34.00    3.70
   0 -22  -4   34.70    3.90
   0  22  -5   34.10    4.10
   0  22  -5   31.90    3.50
   0  22   5   29.70    3.50
   0  22   5   23.00    3.60
   0  22  -5   23.70    2.80
   0  22   5   32.40    3.30
   0  22   5   25.40    3.30
   0 -22  -5   27.50    3.40
   0 -22  -5   26.80    3.00
   0 -22   5   22.80    3.70
   0 -22  -5   24.90    4.20
   0 -22   5   30.30    2.60
   0 -22  -5   22.50    3.30
   0 -22   5   24.70    3.10
   0 -22   5   25.80    3.50
   0  22   6   10.50    2.60
   0  22   6   10.80    1.30
   0  22   6    8.50    1.60
   0  22  -6    8.60    2.00
   0  22   6    7.60    2.70
   0  22  -6    7.10    1.50
   0 -22   6    8.30    2.70
   0 -22  -6   10.80    1.50
   0 -22  -6    6.50    2.10
   0 -22  -6    6.80    1.60
   0 -22   6    7.30    1.40
   0 -22  -6   11.00    1.80
   0 -22   6   13.20    3.10
   0 -22   6   10.30    2.90
   0  22   7    5.00    1.10
   0  22   7    3.40    0.90
   0  22  -7    5.10    1.20
   0 -22  -7    3.00    0.90
   0 -22   7    2.50    0.80
   0  23   0   -0.90    2.90
   0  23   0    0.50    0.80
   0  23   0    2.10    1.40
   0  23   0    4.50    6.70
   0 -23   0   -0.40    1.70
   0 -23   0   -2.40    2.10
   0 -23   0    0.10    1.00
   0 -23   0    0.30    0.90
   0 -23   0   -1.70    0.80
   0 -23   0   -0.30    0.90
   0  23  -1  108.59   10.10
   0  23  -1  111.49   10.70
   0  23  -1   97.59   10.50
   0  23   1  118.49   10.20
   0  23   1   99.59   10.60
   0 -23  -1  122.99    9.90
   0 -23   1  131.39   11.00
   0 -23  -1  100.49   10.60
   0 -23  -1  123.29   10.60
   0 -23   1  118.79    9.90
   0 -23  -1  121.39   10.70
   0 -23   1  109.79   10.50
   0 -23   1  103.39   10.80
   0 -23   1  102.79   10.40
   0 -23   1   91.49   10.50
   0 -23  -1   99.89   10.40
   0 -23   1  114.09   10.10
   0 -23   1  116.89   12.30
   0 -23  -1  110.69   10.10
   0 -23  -1  136.49   12.80
   0  23   2   52.59    5.80
   0  23   2   65.39    7.90
   0  23  -2   37.10   11.10
   0  23  -2   53.49    6.10
   0  23  -2   51.39    5.80
   0  23   2   56.09    5.40
   0  23  -2   56.99    5.40
   0 -23   2   54.19    6.10
   0 -23  -2   60.59    5.70
   0 -23   2   64.09    5.20
   0 -23   2   49.00    5.60
   0 -23   2   49.60    5.90
   0 -23   2   64.39    7.80
   0 -23   2   52.29    5.90
   0 -23  -2   38.70    7.00
   0 -23   2   58.59    5.40
   0 -23  -2   52.29    5.60
   0 -23  -2   59.09    5.10
   0 -23  -2   51.79    5.90
   0 -23  -2   55.19    5.80
   0  23  -3   24.20    2.90
   0  23   3   28.80    2.90
   0  23   3   32.30    3.50
   0  23  -3   22.80    3.60
   0  23  -3   28.00    3.50
   0 -23  -3   23.90    4.20
   0 -23   3   27.20    3.50
   0 -23   3   27.30    3.00
   0 -23  -3   25.80    3.20
   0 -23  -3   26.80    3.10
   0 -23  -3   17.70    3.20
   0 -23   3   26.90    4.00
   0 -23  -3   26.10    2.50
   0 -23   3   23.70    3.70
   0 -23   3   26.00    2.70
   0 -23   3   24.80    3.20
   0  23  -4   43.70    4.30
   0  23  -4   47.70    6.80
   0  23  -4   38.30    3.90
   0  23   4   43.00    3.80
   0  23   4   29.30    5.50
   0  23   4   44.40    4.30
   0  23   4   34.40    4.20
   0 -23  -4   32.80    4.10
   0 -23   4   33.50    4.30
   0 -23   4   32.00    4.00
   0 -23  -4   33.40    4.90
   0 -23   4   34.10    4.40
   0 -23  -4   28.80    4.00
   0 -23  -4   35.70    3.90
   0 -23   4   42.60    3.50
   0 -23   4   31.90    4.40
   0  23   5   61.39    7.10
   0  23  -5   59.99    6.30
   0  23   5   67.79    5.60
   0  23  -5   67.19    6.60
   0  23   5   61.69    6.10
   0  23   5   50.59    6.10
   0 -23  -5   58.49    6.20
   0 -23   5   68.99    6.40
   0 -23  -5   49.90    7.20
   0 -23   5   66.59    6.40
   0 -23   5   47.90    6.20
   0  23  -6   13.40    1.80
   0  23   6   12.50    1.90
   0  23   6   15.00    1.90
   0  23  -6    9.30    1.50
   0 -23   6    9.00    1.90
   0 -23  -6    9.90    1.70
   0 -23   6   12.70    2.20
   0 -23  -6   15.50    1.90
   0 -23   6    8.90    1.40
   0  24   0   22.60    3.40
   0  24   0   30.20    3.10
   0  24   0   23.60    3.60
   0 -24   0   32.10    3.60
   0 -24   0   30.70    3.70
   0 -24   0   24.60    3.10
   0 -24   0   27.60    2.80
   0 -24   0   23.30    3.70
   0 -24   0   30.70    5.40
   0 -24   0   29.00    3.40
   0  24  -1    2.70    1.70
   0  24   1    3.30    1.20
   0  24  -1    2.80    1.20
   0  24   1    5.00    1.20
   0  24  -1    4.00    1.00
   0 -24  -1    3.60    0.80
   0 -24   1    4.50    1.70
   0 -24   1    5.00    1.50
   0 -24   1    0.80    4.00
   0 -24   1    2.70    1.40
   0 -24  -1    6.10    1.90
   0 -24  -1    4.10    1.50
   0 -24   1    6.50    1.50
   0 -24   1    5.00    1.30
   0 -24  -1    4.30    1.40
   0 -24  -1    3.60    1.30
   0 -24   1    4.30    0.90
   0  24   2   45.20    4.60
   0  24  -2   39.90    4.80
   0  24   2   42.80    4.00
   0  24  -2   37.60    3.90
   0 -24  -2   35.10    4.20
   0 -24  -2   38.80    4.60
   0 -24   2   42.90    3.80
   0 -24  -2   41.20    3.70
   0 -24   2   34.30    4.00
   0 -24   2   37.10    4.60
   0 -24  -2   39.70    4.70
   0 -24   2   31.50    4.50
   0 -24  -2   42.50    4.40
   0 -24   2   39.70    4.30
   0 -24   2   35.70    4.90
   0  24   3    7.10    1.20
   0  24   3    5.90    1.50
   0  24  -3    7.40    2.00
   0  24  -3    5.20    1.50
   0 -24  -3    6.00    1.80
   0 -24  -3    4.40    1.20
   0 -24  -3    4.90    1.50
   0 -24   3    4.60    1.60
   0 -24   3    3.80    1.20
   0 -24   3    6.10    1.70
   0 -24   3    4.70    1.70
   0 -24   3    6.10    0.90
   0  24   4   23.70    3.00
   0  24   4   29.00    2.70
   0  24  -4   24.50    3.10
   0  24  -4   27.70    3.90
   0 -24  -4   23.70    3.10
   0 -24   4   28.30    4.00
   0 -24   4   20.60    3.30
   0 -24   4   27.40    3.40
   0 -24   4   25.50    3.00
   0 -24  -4   24.50    2.90
   0  24  -5    0.80    1.40
   0  24   5    0.20    0.70
   0  24  -5    0.20    0.60
   0  24   5    0.70    0.80
   0 -24  -5    0.20    0.90
   0 -24   5    0.60    0.90
   0 -24   5    0.50    1.50
   0 -24   5    0.30    0.60
   0 -24   5    0.80    2.10
   0 -24  -5    0.50    0.70
   0  24  -6    1.90    0.60
   0  24   6    2.10    0.90
   0 -24  -6    2.30    0.80
   0 -24   6    3.60    1.20
   0 -24  -6    3.00    0.70
   0 -24   6    2.90    1.30
   0  25   0   -0.10    1.00
   0  25   0    1.80    0.80
   0 -25   0   -0.50    1.00
   0 -25   0    0.30    0.60
   0 -25   0    1.10    1.00
   0 -25   0    0.00    0.90
   0 -25   0    0.40    1.30
   0  25  -1   18.50    3.20
   0  25   1   23.40    2.50
   0  25  -1   19.20    2.40
   0  25   1   26.00    3.10
   0  25  -1   21.90    3.00
   0 -25  -1   22.20    2.90
   0 -25   1   21.00    2.20
   0 -25   1   22.70    3.30
   0 -25   1   19.80    3.10
   0 -25  -1   21.30    2.70
   0 -25   1   15.30    2.60
   0 -25  -1   19.80    2.10
   0 -25   1   24.50    3.60
   0  25   2   40.30    3.70
   0  25  -2   40.80    4.70
   0  25   2   40.50    4.20
   0  25  -2   40.90    4.20
   0  25  -2   36.10    4.10
   0 -25   2   40.90    5.60
   0 -25   2   33.90    4.20
   0 -25  -2   33.80    3.80
   0 -25   2   28.00    4.20
   0 -25   2   28.40    3.80
   0 -25  -2   41.40    4.30
   0 -25  -2   42.80    4.10
   0 -25  -2   28.60    4.10
   0  25  -3    3.50    1.20
   0  25   3    3.60    1.20
   0  25  -3    2.30    1.60
   0  25   3    4.90    1.00
   0 -25   3    0.30    1.30
   0 -25   3    2.80    1.00
   0 -25  -3    2.00    1.10
   0 -25   3    1.70    1.10
   0 -25  -3    2.90    1.00
   0 -25   3    3.70    1.40
   0  25  -4   34.00    3.90
   0  25   4   26.70    3.20
   0  25  -4   26.70    3.20
   0 -25  -4   27.50    3.00
   0 -25   4   28.20    3.10
   0 -25   4   26.50    3.60
   0 -25   4   28.90    3.60
   0 -25   4   28.00    3.40
   0 -25  -4   28.60    3.30
   0  25  -5    7.10    1.30
   0  25   5    9.40    1.50
   0 -25   5    7.60    1.20
   0 -25   5    9.80    1.70
   0 -25   5    3.50    1.60
   0 -25  -5    6.50    1.30
   0 -25  -5   11.10    1.30
   0 -25   6   71.49    6.40
   0  26   0    7.20    1.20
   0  26   0    7.70    1.50
   0 -26   0    5.90    1.70
   0 -26   0    7.20    1.50
   0 -26   0    8.30    1.80
   0 -26   0    3.30    1.90
   0  26  -1   94.09    8.40
   0  26   1   84.89    7.80
   0  26   1   93.19    8.40
   0  26  -1   78.59    7.80
   0 -26  -1   76.29    8.70
   0 -26  -1   76.29    8.00
   0 -26   1   93.29    8.50
   0 -26   1  101.29    8.70
   0 -26  -1   91.39    8.30
   0 -26  -1   92.89    8.50
   0 -26   1   82.29    8.10
   0  26  -2   42.30    4.80
   0  26  -2   55.19    7.10
   0  26   2   50.69    4.40
   0  26   2   44.90    4.80
   0 -26   2   43.60    4.70
   0 -26   2   44.10    4.90
   0 -26  -2   42.80    4.60
   0 -26  -2   46.90    4.80
   0 -26   2   56.09    5.30
   0  26  -3   -0.70    0.60
   0  26   3    0.80    1.10
   0  26   3   -0.90    0.60
   0 -26   3   -0.70    1.30
   0 -26  -3    0.20    0.60
   0 -26   3    0.10    0.90
   0 -26   3    0.50    0.60
   0 -26  -3   -1.00    0.90
   0 -26   3    0.00    1.00
   0  26  -4    0.30    0.60
   0  26   4   -0.60    0.70
   0 -26  -4    0.70    0.60
   0 -26  -4    1.40    1.10
   0 -26   4    1.40    1.30
   0 -26   4   -0.20    1.60
   0 -26   4    0.50    0.90
   0 -26   4   -0.10    0.60
   0  26  -5    0.20    0.60
   0  26  -5   -0.10    0.80
   0  26   5   -0.90    0.50
   0 -26   5   -0.10    0.90
   0 -26   5   -0.10    0.50
   0 -26  -5   -0.20    0.50
   0 -26  -5    1.10    0.80
   0  27   0   -0.70    0.80
   0  27   0    0.80    1.20
   0 -27   0    0.00    1.00
   0 -27   0    0.00    1.10
   0 -27   0    0.30    1.00
   0 -27   0   -1.00    1.50
   0  27  -1   45.20    5.10
   0  27   1   46.90    5.00
   0 -27   1   49.30    5.10
   0 -27   1   43.30    5.00
   0 -27  -1   48.10    4.80
   0 -27   1   51.19    5.00
   0 -27  -1   58.09    5.20
   0 -27   1   38.10    4.90
   0  27  -2    1.00    0.80
   0  27   2   -0.10    0.70
   0 -27  -2    0.90    0.70
   0 -27   2    1.10    0.70
   0 -27   2    2.60    1.30
   0 -27   2    0.80    1.30
   0 -27  -2    1.60    1.20
   0 -27   2   -0.80    1.40
   0  27   3   17.10    2.00
   0  27  -3    9.40    1.70
   0 -27   3   11.50    2.10
   0 -27   3   15.00    1.80
   0 -27   3   12.30    2.10
   0 -27  -3   14.80    1.80
   0 -27   3   17.70    3.70
   0  27  -4    8.70    1.40
   0 -27   4   10.10    1.80
   0 -27   4    8.30    1.20
   0  28   0   17.40    2.30
   0 -28   0   14.80    3.20
   0 -28   0   16.10    2.10
   0 -28   0   19.40    2.40
   0  28   1    2.40    1.10
   0  28  -1    3.50    1.00
   0  28   1    3.40    1.10
   0 -28  -1    3.30    0.90
   0 -28   1    4.00    1.30
   0 -28   1    2.50    1.30
   0 -28  -1    3.10    1.70
   0 -28   1    1.70    0.80
   0  28   2    0.40    0.70
   0  28  -2    0.50    0.70
   0 -28   2    2.00    1.30
   0 -28  -2   -0.10    0.60
   0 -28   2    0.00    0.60
   0 -28  -2    0.20    1.00
   0 -28   2    0.70    1.00
   0  28   3    5.10    1.10
   0  28  -3    3.90    1.00
   0 -28  -3    4.70    1.00
   0 -28   3    3.60    1.30
   0 -28  -3    3.20    1.20
   0 -28   3    2.50    0.80
   0  29   0    0.80    0.70
   0 -29   0    0.20    0.60
   0 -29   0    0.20    1.30
   0  29   1    1.10    0.70
   0  29  -1    1.00    0.70
   0 -29   1    1.40    1.30
   0 -29  -1   -0.60    0.70
   0 -29   1    0.60    0.60
   0 -29  -1   -0.60    1.30
   0  29  -2   65.49    7.60
   0  29   2   88.59    7.70
   0 -29  -2   90.19    7.20
   0 -29   2   75.59    7.20
   0  30   0  141.79   12.50
   0 -30   0  141.09   12.30
   0  30   1   22.90    2.30
   0  30  -1   20.00    2.20
   0 -30  -1   20.20    2.30
   0 -30   1   21.30    2.30
  -1   0  10   12.70    1.70
  -1   0  10   18.60    2.60
   1   0 -10   11.50    1.90
  -1   0   9   -0.90    1.00
  -1   0   9    0.70    1.10
  -1   0   9   -0.10    0.40
  -1   0   9    0.30    0.70
   1   0  -9   -0.20    0.70
  -1   0   9    1.00    1.00
  -1   0   9    0.10    0.80
   1   0  -9    0.20    0.70
   1   0  -9    0.40    2.10
   1   0  -8  102.19   12.40
   1   0  -8   91.19   17.80
   1   0  -8  107.19   11.30
   1   0  -8  116.69   11.30
   1   0  -8  128.99   13.20
   1   0  -8  130.19   11.00
   1   0  -8  132.29   13.40
  -1   0   8  127.19   10.70
  -1   0   8  114.69   12.50
  -1   0   8  129.19   11.00
  -1   0   8  143.39   11.80
  -1   0   8   99.69   11.30
  -1   0   8  117.79   11.10
  -1   0   7   -0.50    0.60
  -1   0   7    0.10    1.30
  -1   0   7    1.20    1.30
   1   0  -7   -0.70    2.90
   1   0  -7    0.50    1.40
  -1   0   7    0.20    0.60
  -1   0   7   -0.20    0.50
   1   0  -7    0.00    0.70
   1   0  -7    0.60    1.10
   1   0  -7    0.20    0.90
   1   0  -7   -1.60    1.00
  -1   0   7   -0.90    1.90
  -1   0   7    0.40    0.70
   1   0  -7    0.20    0.70
  -1   0   7   -0.10    0.60
   1   0  -7    0.30    1.30
  -1   0   7   -0.50    0.50
   1   0  -6  232.58   27.80
   1   0  -6  295.07   24.80
  -1   0   6  253.37   23.90
   1   0  -6  256.97   24.30
  -1   0   6  281.87   24.50
   1   0  -6  302.27   25.20
  -1   0   6  312.57   24.30
  -1   0   6  271.77   25.40
  -1   0   6  255.67   25.00
   1   0  -6  281.67   25.90
  -1   0   6  254.57   24.20
   1   0  -6  269.57   24.40
   1   0  -6  303.87   24.20
   1   0  -5    0.10    0.50
  -1   0   5   -0.10    0.40
  -1   0   5    0.30    0.70
  -1   0   5    0.20    0.50
   1   0  -5    0.20    0.70
   1   0  -5    0.90    0.70
   1   0  -5    0.10    0.60
   1   0  -5    0.10    0.70
  -1   0   5   -0.40    0.60
  -1   0   5   -0.10    0.50
   1   0  -5    0.10    0.50
   1   0  -5    0.00    1.20
  -1   0   5    0.50    0.50
  -1   0   4   62.49    5.90
   1   0  -4   71.19    6.40
  -1   0   4   58.19    6.30
   1   0  -4   63.79    6.60
   1   0  -4   64.29    6.20
  -1   0   4   56.49    6.40
   1   0  -4   73.09    6.20
   1   0  -4   61.89    7.90
  -1   0   4   56.89    6.20
   1   0  -4   67.99    6.10
  -1   0   3    0.10    0.40
   1   0  -3    0.30    0.30
   1   0  -3    0.70    0.60
  -1   0   3    0.00    0.40
   1   0  -3    0.00    0.40
  -1   0   3    0.30    0.30
   1   0  -3   -0.50    0.60
  -1   0   3    0.20    0.40
   1   0  -3    0.10    0.50
  -1   0   3    0.40    0.40
   1   0  -3    0.20    0.30
   1   0  -2 2591.34  222.18
   1   0  -1    0.40    0.40
   1   0  -1    0.30    0.10
  -1   0   1    0.30    0.20
   1   0  -1    0.00    0.20
   1   0  -1    0.30    0.30
   1   0  -1    0.20    0.20
   1   0  -1    0.20    0.20
  -1   0   1    0.10    0.10
  -1   0   1    0.40    0.30
  -1   0   1   -0.20    0.20
   1   0   0  405.76   34.80
  -1   0  -1   -0.10    0.40
   1   0   1    0.20    0.20
  -1   0  -1    0.40    0.30
  -1   0  -1    0.20    0.20
   1   0   1    0.30    0.20
  -1   0  -1    0.30    0.30
  -1   0  -1    0.10    0.30
   1   0   1    0.20    0.30
   1   0   1    0.20    0.20
  -1   0  -1    0.10    0.20
  -1   0  -2  329.67   29.20
  -1   0  -2  320.17   29.00
   1   0   2  371.66   29.00
  -1   0  -2  347.77   28.90
   1   0   2  301.07   28.90
  -1   0  -3    0.40    0.60
   1   0   3    0.10    0.40
   1   0   3    0.10    0.30
   1   0   3    0.80    0.60
  -1   0  -3    0.70    0.50
  -1   0  -3   -0.30    0.50
  -1   0  -3    0.80    0.50
  -1   0  -3    0.30    0.60
   1   0   3    0.00    0.40
  -1   0  -3    1.50    0.60
   1   0   3    0.50    0.50
   1   0   3    0.50    0.40
  -1   0  -4  725.03   63.19
  -1   0  -4  644.34   63.29
   1   0   4  795.82   62.89
   1   0   4  765.82   63.09
   1   0   4  674.53   63.29
  -1   0  -4  791.22   66.09
  -1   0  -5   -0.60    0.60
   1   0   5    0.70    0.80
   1   0   5    0.20    0.50
   1   0   5    0.50    0.50
  -1   0  -5    0.50    0.50
   1   0   5   -0.40    0.40
   1   0   5    0.60    0.80
   1   0   5    0.70    0.70
   1   0   5    0.50    0.60
  -1   0  -5    0.00    0.60
  -1   0  -5    0.10    0.60
  -1   0  -5    0.10    0.50
   1   0   5    0.70    0.50
  -1   0  -5   -0.30    0.60
   1   0   5    0.10    0.50
  -1   0  -5   -0.80    0.50
   1   0   5    0.00    0.80
   1   0   5   -0.60    0.70
  -1   0  -5    0.00    0.40
   1   0   6   48.10    4.90
  -1   0  -6   53.19    5.70
   1   0   6   47.20    4.70
  -1   0  -6   37.90    9.60
   1   0   6   49.20    4.60
   1   0   6   52.29    5.90
  -1   0  -6   49.80    4.70
  -1   0  -6   52.89    5.90
  -1   0  -6   46.10    4.80
  -1   0  -6   41.60    4.80
  -1   0  -6   53.39    5.20
   1   0   6   56.59    5.90
   1   0   6   48.90    5.20
  -1   0  -6   51.39    8.80
  -1   0  -6   38.40    4.40
   1   0   6   48.90    4.80
  -1   0  -6   47.50    4.90
  -1   0  -7   -0.20    0.70
   1   0   7   -0.30    0.90
   1   0   7   -0.50    0.60
   1   0   7    0.70    0.80
   1   0   7   -0.80    1.80
  -1   0  -7    0.00    0.50
  -1   0  -7   -0.20    0.90
  -1   0  -7    2.10    5.20
   1   0   7    0.10    1.40
   1   0   7   -0.80    0.60
  -1   0  -7   -1.20    1.00
  -1   0  -7   -0.80    1.50
  -1   0  -7   -0.30    0.90
  -1   0  -7    2.50    1.90
  -1   0  -7    0.70    1.00
   1   0   7    0.50    0.90
  -1   0  -7    0.80    0.90
   1   0   8  214.28   19.10
  -1   0  -8  218.28   19.00
   1   0   8  220.58   18.90
   1   0   8  190.68   18.00
  -1   0  -8  195.38   20.10
  -1   0  -8  220.18   19.80
   1   0   8  207.88   20.10
   1   0   9    1.40    1.10
  -1   0  -9   -0.10    0.60
   1   0   9    0.70    0.80
  -1   0  -9    1.20    1.20
  -1   0  -9    2.20    2.00
   1   0   9    1.30    1.30
  -1   0  -9    1.00    1.00
   1   0   9   -0.20    0.60
   1   0  10   28.30    2.60
   1   0  10   22.20    2.80
  -1   0 -10   24.30    2.90
  -1   1  10    6.90    1.80
  -1   1  10    5.10    1.00
   1   1 -10    4.90    1.20
  -1   1  10    8.30    1.60
  -1  -1  10    8.90    1.70
  -1  -1  10    7.10    1.80
  -1  -1  10    4.30    1.00
   1  -1 -10    4.90    1.20
  -1   1   9   13.70    2.60
   1   1  -9   14.90    2.50
  -1   1   9   16.70    2.70
   1   1  -9   13.50    1.90
  -1   1   9   11.90    1.50
   1  -1  -9   13.30    2.40
   1  -1  -9   16.40    4.40
  -1  -1   9   10.20    2.20
  -1  -1   9   16.10    3.00
   1  -1  -9   12.60    1.80
  -1  -1   9   13.30    1.50
  -1  -1   9   13.30    2.30
  -1  -1   9   11.70    1.80
   1  -1  -9    8.30    2.00
  -1  -1   9   10.10    1.80
  -1   1   8  380.36   36.80
  -1   1   8  446.26   37.40
   1   1  -8  381.86   37.10
   1   1  -8  413.86   37.00
   1   1  -8  456.45   36.80
   1   1  -8  473.65   39.20
   1   1  -8  405.66   38.70
  -1   1   8  438.96   36.70
   1   1  -8  398.16   38.20
  -1   1   8  423.76   38.40
  -1  -1   8  385.86   37.10
  -1  -1   8  364.46   38.00
   1  -1  -8  415.06   36.90
  -1  -1   8  393.76   36.90
  -1  -1   8  435.86   37.40
   1  -1  -8  416.16   37.10
   1  -1  -8  462.95   40.60
   1  -1  -8  442.16   36.70
   1  -1  -8  414.46   38.20
   1  -1  -8  446.46   39.10
  -1  -1   8  451.55   36.70
   1  -1  -8  421.06   38.90
  -1  -1   8  448.16   36.50
   1  -1  -8  420.76   37.10
   1   1  -7  217.48   19.60
   1   1  -7  173.78   23.80
  -1   1   7  223.88   19.70
  -1   1   7  237.08   19.50
  -1   1   7  196.98   20.40
  -1   1   7  207.88   19.00
   1   1  -7  244.98   19.40
   1   1  -7  213.78   19.70
  -1   1   7  197.08   19.70
   1   1  -7  222.68   20.10
   1   1  -7  228.68   21.20
   1   1  -7  237.58   20.60
  -1   1   7  205.08   19.40
  -1   1   7  236.18   19.30
  -1   1   7  241.88   21.30
   1   1  -7  197.08   19.60
   1  -1  -7  224.48   20.30
  -1  -1   7  202.18   19.10
   1  -1  -7  234.68   19.70
   1  -1  -7  213.18   19.50
  -1  -1   7  188.48   19.60
  -1  -1   7  237.68   19.80
   1  -1  -7  172.08   23.70
  -1  -1   7  247.68   19.60
   1  -1  -7  208.48   19.30
  -1  -1   7  237.48   19.40
   1  -1  -7  236.38   21.40
  -1  -1   7  238.68   20.80
  -1  -1   7  195.78   19.40
   1  -1  -7  206.78   19.70
  -1   1   6   72.19    8.00
   1   1  -6   70.39    7.10
   1   1  -6   81.49    6.90
   1   1  -6   76.39    7.40
  -1   1   6   64.49    7.10
  -1   1   6   69.39    6.90
   1   1  -6   74.19    7.70
  -1   1   6   74.19    7.80
   1   1  -6   69.49    8.10
   1   1  -6   75.99    7.00
  -1   1   6   65.99    6.60
   1   1  -6   57.09    9.70
   1   1  -6   60.69    7.00
   1   1  -6   74.59    7.40
   1  -1  -6   78.69    7.80
   1  -1  -6   80.49    7.10
   1  -1  -6   81.09    6.90
  -1  -1   6   65.69    6.80
   1  -1  -6   76.19    7.30
   1  -1  -6   80.79    7.60
   1  -1  -6   61.09   10.10
  -1  -1   6   79.69    7.30
  -1  -1   6   80.29    7.90
   1  -1  -6   66.99    7.00
   1  -1  -6   75.29    7.00
  -1  -1   6   84.19    7.10
  -1  -1   6   63.49    7.80
  -1  -1   6   86.09    7.60
  -1  -1   6   61.59    6.60
  -1  -1   6   74.59    7.00
   1  -1  -6   78.09    7.20
  -1  -1   6   75.59    7.00
  -1   1   5  153.18   14.30
   1   1  -5  164.38   13.70
   1   1  -5  140.89   13.70
  -1   1   5  173.98   14.50
   1   1  -5  144.99   13.80
  -1   1   5  142.29   13.50
   1   1  -5  142.39   14.30
  -1   1   5  132.99   13.50
   1   1  -5  171.38   14.10
  -1   1   5  131.79   13.30
   1   1  -5  167.58   13.80
   1   1  -5  141.49   16.20
  -1   1   5  165.78   14.10
   1  -1  -5  135.79   13.70
   1  -1  -5  162.48   13.60
  -1  -1   5  134.89   13.50
   1  -1  -5  163.18   13.50
  -1  -1   5  165.58   14.10
   1  -1  -5  142.79   16.30
  -1  -1   5  134.09   13.20
   1  -1  -5  164.98   13.80
   1  -1  -5  165.48   14.10
  -1  -1   5  130.79   13.30
   1   1  -4  393.46   30.60
   1   1  -4  330.97   30.70
   1   1  -4  340.27   30.70
  -1   1   4  344.47   30.70
   1   1  -4  329.17   32.20
   1   1  -4  371.06   30.30
   1   1  -4  363.86   30.30
  -1   1   4  333.57   30.50
  -1   1   4  340.47   30.50
   1   1  -4  328.17   30.40
  -1  -1   4  345.87   30.50
   1  -1  -4  362.36   30.20
   1  -1  -4  336.37   30.40
   1  -1  -4  351.76   32.40
  -1  -1   4  366.96   30.40
  -1  -1   4  305.67   30.60
   1   1  -3   79.49    8.80
  -1   1   3   75.89    7.70
  -1   1   3   91.59    8.00
   1   1  -3   87.09    7.80
  -1   1   3   77.39    7.40
  -1   1   3   77.79    7.70
   1   1  -3   90.39    7.70
   1   1  -3   76.19    7.90
  -1   1   3   72.79    7.80
   1   1  -3   86.19    7.70
   1   1  -3   96.89    7.80
   1  -1  -3   93.39    7.70
  -1  -1   3   83.09    7.60
  -1  -1   3   76.89    7.80
  -1  -1   3   80.29    7.40
   1  -1  -3   82.79    7.90
   1  -1  -3   84.79    9.00
   1  -1  -3   84.59    7.90
   1  -1  -3   90.89    7.50
  -1  -1   3   74.99    7.60
  -1   1   2   73.49    7.00
   1   1  -2   89.49    7.10
  -1   1   2   83.09    7.00
   1   1  -2   83.09    7.80
   1   1  -2   84.59    6.90
   1   1  -2   69.89    6.80
  -1  -1   2   75.99    6.90
   1  -1  -2   78.29    7.80
  -1  -1   2   74.89    6.90
   1  -1  -2   71.79    7.00
  -1  -1   2   78.49    7.00
   1  -1  -2   80.79    7.00
   1  -1  -2   67.19    7.10
  -1  -1   2   73.69    7.00
   1   1  -1  564.84   46.80
   1  -1  -1  519.35   46.80
  -1   1   0   12.00    1.10
  -1   1   0   10.20    1.10
  -1   1   0   13.50    1.20
  -1   1   0    9.80    1.10
   1   1   0   11.80    1.20
  -1   1   0   12.60    1.20
  -1   1   0   11.00    1.00
   1   1   0   10.90    1.20
   1  -1   0   12.60    1.40
   1  -1   0   10.20    1.10
  -1  -1   0   11.30    1.10
   1  -1   0   13.40    1.10
   1  -1   0   14.10    1.40
   1   1   1    5.90    0.90
  -1   1  -1    4.20    0.80
   1   1   1    5.60    0.80
  -1   1  -1    4.70    0.60
   1   1   1    4.50    0.80
   1   1   1    3.90    0.50
  -1   1  -1    5.20    0.80
  -1   1  -1    5.10    0.80
   1   1   1    3.90    0.70
   1  -1   1    4.20    0.70
  -1  -1  -1    6.70    1.50
   1  -1   1    4.20    0.70
  -1  -1  -1    5.50    0.80
  -1  -1  -1    4.10    0.70
  -1  -1  -1    3.90    0.50
   1  -1   1    5.30    0.90
   1  -1   1    3.50    0.70
  -1  -1  -1    4.20    0.90
  -1  -1  -1    5.10    0.90
   1  -1   1    4.40    0.60
  -1   1  -2  590.64   53.49
  -1   1  -2  669.53   54.79
  -1  -1  -2  543.25   53.69
  -1  -1  -2  662.03   54.69
   1  -1   2  648.44   53.39
   1   1   3  152.88   13.00
   1   1   3  142.89   12.70
   1   1   3  156.88   12.90
   1   1   3  125.69   12.90
  -1   1  -3  158.18   13.50
  -1   1  -3  144.29   14.60
  -1   1  -3  134.69   13.00
   1   1   3  157.98   12.60
  -1   1  -3  131.09   12.90
   1  -1   3  154.68   13.00
   1  -1   3  163.48   12.80
  -1  -1  -3  131.79   12.80
  -1  -1  -3  131.89   12.60
  -1  -1  -3  151.98   13.50
   1  -1   3  152.78   12.90
  -1  -1  -3  134.19   13.00
   1  -1   3  128.99   12.90
  -1  -1  -3  157.38   15.20
  -1  -1  -3  126.99   12.90
   1   1   4   84.19    7.50
   1   1   4   80.99    6.90
   1   1   4   75.09    7.40
   1   1   4   79.29    7.10
  -1   1  -4   82.39    7.30
  -1   1  -4   68.99    7.40
  -1   1  -4   65.99    7.30
  -1   1  -4   67.59    9.20
   1  -1   4   77.79    7.50
   1  -1   4   71.29    7.10
  -1  -1  -4   78.39    9.60
   1  -1   4   78.29    6.90
  -1  -1  -4   68.29    7.50
  -1  -1  -4   60.89    7.20
   1  -1   4   82.69    7.20
   1  -1   4   72.49    7.40
  -1  -1  -4   85.79    7.30
   1   1   5    0.70    0.50
  -1   1  -5    0.50    0.80
   1   1   5    0.70    0.50
  -1   1  -5    0.50    2.00
   1   1   5    1.30    0.70
   1   1   5    0.60    0.80
   1   1   5    0.40    0.50
  -1   1  -5    0.80    0.50
  -1   1  -5    0.30    0.70
  -1   1  -5    0.20    0.60
  -1   1  -5    0.00    0.70
  -1   1  -5    0.70    0.70
  -1   1  -5    0.50    0.60
  -1   1  -5    1.40    0.90
   1   1   5    0.60    0.50
   1   1   5    1.00    0.70
  -1   1  -5    0.30    0.50
   1  -1   5    0.80    0.50
  -1  -1  -5    0.30    0.70
  -1  -1  -5    1.50    0.70
   1  -1   5   -0.20    0.50
   1  -1   5    1.00    0.50
   1  -1   5    0.40    0.60
   1  -1   5    0.30    0.80
  -1  -1  -5    0.40    0.50
  -1  -1  -5    0.80    1.00
   1  -1   5    0.80    0.80
   1  -1   5   -0.30    0.60
  -1  -1  -5    0.30    0.60
   1  -1   5    0.90    0.80
  -1  -1  -5    0.70    0.70
  -1  -1  -5    0.50    0.50
   1  -1   5    0.60    0.50
  -1  -1  -5    1.80    1.00
  -1  -1  -5    0.90    0.70
   1   1   6  196.78   16.30
  -1   1  -6  171.98   16.00
   1   1   6  168.08   15.10
   1   1   6  170.98   15.30
  -1   1  -6  185.88   16.40
  -1   1  -6  178.88   16.10
  -1   1  -6  185.88   15.60
   1   1   6  152.68   14.70
  -1   1  -6  163.78   15.70
  -1   1  -6  145.39   15.10
   1   1   6  161.58   14.90
  -1   1  -6  190.78   15.40
  -1   1  -6  166.48   15.00
   1   1   6  197.98   16.90
  -1   1  -6  129.29   19.10
  -1   1  -6  172.68   16.40
   1   1   6  164.78   15.50
  -1   1  -6  162.38   15.10
   1   1   6  147.59   15.10
   1   1   6  178.28   16.30
  -1  -1  -6  187.68   16.40
  -1  -1  -6  198.18   17.20
  -1  -1  -6  142.79   15.20
  -1  -1  -6  179.58   16.10
   1  -1   6  190.38   16.30
   1  -1   6  175.38   15.40
  -1  -1  -6  176.08   15.60
   1  -1   6  173.68   15.50
   1  -1   6  180.48   16.40
  -1  -1  -6  171.18   15.00
  -1  -1  -6  148.29   19.80
   1  -1   6  148.29   15.10
   1  -1   6  158.98   15.00
   1  -1   6  175.68   15.00
  -1  -1  -6  186.88   16.80
   1  -1   6  180.28   15.30
   1  -1   6  178.98   15.60
  -1  -1  -6  148.99   15.10
  -1  -1  -6  166.28   15.10
   1   1   7    0.90    0.80
   1   1   7   -0.20    1.00
  -1   1  -7    1.70    0.70
  -1   1  -7    1.00    1.00
  -1   1  -7    0.10    0.90
   1   1   7    0.50    0.50
   1   1   7    0.50    0.80
  -1   1  -7    0.00    0.90
   1   1   7   -0.40    0.70
  -1   1  -7   -1.50    1.50
   1   1   7    0.50    1.20
  -1   1  -7   -0.60    1.00
  -1   1  -7    0.30    1.70
   1   1   7    2.20    1.60
  -1   1  -7   -1.10    4.50
  -1   1  -7    0.70    1.50
  -1   1  -7   -0.30    0.70
   1   1   7    1.80    2.10
  -1  -1  -7   -1.00    1.10
  -1  -1  -7    0.00    1.50
   1  -1   7    0.50    0.90
   1  -1   7    0.40    0.70
   1  -1   7   -0.80    2.00
   1  -1   7    0.60    0.70
  -1  -1  -7    1.00    0.60
  -1  -1  -7    3.30    1.90
   1  -1   7    0.60    1.10
  -1  -1  -7    1.20    1.10
  -1  -1  -7   -1.10    1.90
  -1  -1  -7    4.00    1.80
  -1  -1  -7   -0.70    0.90
  -1  -1  -7    0.40    0.80
  -1  -1  -7   -1.70    5.00
   1  -1   7   -0.60    1.30
   1  -1   7    0.80    0.90
   1   1   8  560.54   49.99
   1   1   8  570.04   48.80
  -1   1  -8  566.04   49.50
  -1   1  -8  543.85   49.99
   1   1   8  595.84   49.10
   1   1   8  493.65   48.00
  -1   1  -8  572.94   48.80
   1  -1   8  554.94   49.99
   1  -1   8  509.15   50.09
  -1  -1  -8  592.64   51.29
  -1  -1  -8  564.14   50.19
  -1  -1  -8  576.24   49.70
   1  -1   8  528.75   47.90
   1  -1   8  570.34   49.00
  -1  -1  -8  589.74   48.90
   1  -1   8  577.84   48.80
   1   1   9    9.00    1.90
  -1   1  -9    9.30    1.50
   1   1   9    6.80    1.30
   1   1   9    6.60    1.70
  -1   1  -9    4.30    1.30
  -1   1  -9    5.30    1.60
   1   1   9    4.60    1.60
  -1   1  -9    7.10    3.50
   1  -1   9    5.90    1.60
  -1  -1  -9    5.10    1.40
   1  -1   9    5.70    1.80
  -1  -1  -9    5.00    1.50
  -1  -1  -9    8.40    1.50
  -1  -1  -9    6.80    2.40
   1  -1   9    8.00    1.80
   1   1  10   21.70    2.60
  -1   1 -10   25.10    2.70
   1   1  10   21.90    2.70
   1  -1  10   20.50    2.70
   1  -1  10   24.90    2.40
  -1  -1 -10   21.10    2.60
  -1  -1 -10   24.10    2.60
  -1   2  10    7.90    1.60
  -1   2  10    4.50    1.50
  -1   2  10    7.00    1.20
   1   2 -10    5.00    1.20
  -1  -2  10    6.60    1.50
  -1  -2  10    4.10    1.00
   1  -2 -10    5.80    1.30
  -1  -2  10    5.10    2.10
  -1   2   9   52.59    5.50
  -1   2   9   49.90    4.60
   1   2  -9   40.80    5.10
  -1   2   9   42.80    5.00
   1   2  -9   57.49    5.50
   1   2  -9   49.50    4.90
  -1   2   9   54.99    5.70
   1  -2  -9   50.79    5.30
  -1  -2   9   48.70    4.90
   1  -2  -9   50.69    6.30
  -1  -2   9   50.89    4.70
  -1  -2   9   55.39    5.20
   1  -2  -9   49.30    4.90
  -1  -2   9   55.49    5.70
  -1  -2   9   54.39    5.50
   1  -2  -9   53.09    5.40
   1   2  -8  119.89   20.30
  -1   2   8  119.29   11.20
   1   2  -8  110.39   11.70
   1   2  -8  110.79   10.80
  -1   2   8  102.49   11.00
   1   2  -8  123.99   10.70
   1   2  -8   99.79   12.40
  -1   2   8  111.89   10.80
  -1   2   8  121.99   10.60
   1   2  -8  108.19   11.00
  -1   2   8  120.89   10.40
   1   2  -8  120.29   12.70
  -1   2   8   93.99   11.90
  -1   2   8  127.79   11.20
   1  -2  -8  104.79   19.30
   1  -2  -8  126.79   10.70
  -1  -2   8  109.09   12.10
  -1  -2   8  124.49   10.40
   1  -2  -8  113.69   12.80
   1  -2  -8  116.59   12.30
   1  -2  -8  111.59   11.00
  -1  -2   8  112.19   11.00
   1  -2  -8  111.19   11.00
  -1  -2   8  124.09   10.70
  -1  -2   8  114.49   11.30
  -1  -2   8  133.09   11.20
   1  -2  -8  114.19   12.60
  -1  -2   8  112.49   10.80
   1   2  -7  588.54   48.10
   1   2  -7  477.45   46.30
  -1   2   7  541.35   46.50
  -1   2   7  502.85   46.20
  -1   2   7  599.24   46.30
   1   2  -7  543.15   46.80
   1   2  -7  581.34   47.40
  -1   2   7  603.14   48.10
   1   2  -7  526.85   46.30
  -1   2   7  474.25   45.80
  -1   2   7  504.95   46.60
   1   2  -7  541.55   46.60
  -1   2   7  473.55   47.20
  -1   2   7  595.24   46.10
  -1  -2   7  472.75   45.80
   1  -2  -7  583.24   47.30
   1  -2  -7  582.64   46.50
   1  -2  -7  544.95   48.20
  -1  -2   7  529.35   47.50
  -1  -2   7  476.75   46.50
   1  -2  -7  545.45   46.30
   1  -2  -7  475.45   46.00
   1  -2  -7  502.35   46.40
  -1  -2   7  503.05   46.20
   1  -2  -7  589.44   47.50
   1   2  -6  237.08   21.50
   1   2  -6  230.08   21.20
  -1   2   6  248.98   22.30
  -1   2   6  218.88   21.40
   1   2  -6  241.68   21.80
   1   2  -6  206.48   24.80
   1   2  -6  213.88   21.30
   1   2  -6  266.37   21.20
  -1   2   6  224.08   21.20
  -1   2   6  220.68   22.00
  -1   2   6  212.38   20.90
  -1   2   6  223.48   21.10
   1   2  -6  243.28   22.60
   1   2  -6  240.08   21.70
   1   2  -6  264.47   22.10
   1   2  -6  254.47   22.00
  -1  -2   6  269.67   21.50
  -1  -2   6  273.17   21.90
  -1  -2   6  222.28   21.30
  -1  -2   6  269.47   22.30
  -1  -2   6  258.37   21.60
   1  -2  -6  263.87   22.00
   1  -2  -6  227.38   21.40
  -1  -2   6  264.67   21.40
   1  -2  -6  239.58   22.70
   1  -2  -6  237.38   21.50
   1  -2  -6  216.38   21.30
   1  -2  -6  261.77   21.20
   1  -2  -6  278.07   22.30
   1  -2  -6  238.78   21.30
   1  -2  -6  204.58   24.90
   1  -2  -6  266.17   21.50
  -1  -2   6  208.98   21.10
  -1  -2   6  257.17   21.30
  -1   2   5  427.66   34.80
  -1   2   5  335.67   33.90
   1   2  -5  426.26   34.50
   1   2  -5  418.86   34.20
   1   2  -5  395.86   34.80
   1   2  -5  371.56   34.20
   1   2  -5  338.47   36.60
  -1   2   5  342.87   34.30
  -1   2   5  398.76   34.50
  -1   2   5  350.26   33.70
  -1  -2   5  422.06   34.50
  -1  -2   5  425.36   34.00
   1  -2  -5  354.76   36.90
   1  -2  -5  389.26   33.90
   1  -2  -5  415.56   34.50
  -1  -2   5  425.86   34.90
  -1  -2   5  364.26   33.70
   1  -2  -5  399.36   33.90
   1   2  -4   33.50    3.90
  -1   2   4   29.50    3.70
  -1   2   4   34.10    3.80
   1   2  -4   33.70    4.00
   1   2  -4   37.90    5.40
   1   2  -4   31.90    3.40
  -1   2   4   28.50    3.70
   1   2  -4   34.80    3.60
   1   2  -4   36.30    3.70
   1   2  -4   36.80    3.80
   1  -2  -4   31.80    3.30
   1  -2  -4   39.10    4.10
   1  -2  -4   34.30    5.30
  -1  -2   4   34.90    4.00
   1  -2  -4   29.90    3.70
  -1  -2   4   31.40    3.70
  -1  -2   4   40.00    3.40
   1  -2  -4   34.20    3.40
  -1   2   3   45.30    5.00
  -1   2   3   44.40    4.80
   1   2  -3   58.29    4.80
   1   2  -3   47.40    4.90
  -1   2   3   44.10    4.70
   1   2  -3   46.00    5.70
   1   2  -3   51.79    4.60
  -1   2   3   48.40    4.40
  -1   2   3   43.80    4.50
   1   2  -3   49.50    4.70
   1   2  -3   52.69    4.80
   1  -2  -3   55.39    4.80
   1  -2  -3   43.70    4.90
  -1  -2   3   41.00    4.80
  -1  -2   3   45.00    4.40
  -1  -2   3   46.30    4.60
   1  -2  -3   47.50    5.90
   1  -2  -3   49.70    4.40
  -1  -2   3   44.20    4.60
  -1   2   2  414.56   33.60
   1   2  -2  372.86   34.40
   1  -2  -2  339.57   33.60
   1  -2  -2  393.26   33.60
  -1  -2   2  392.86   33.60
   1  -2  -2  423.76   34.70
   1   2  -1  792.42   68.89
   1  -2  -1  809.02   68.99
   1   2   0   76.29    6.70
  -1   2   0   64.49    6.00
  -1   2   0   64.09    6.30
   1   2   0   70.39    6.10
   1   2   0   69.09    6.20
  -1   2   0   63.99    6.20
   1  -2   0   77.09    6.30
  -1  -2   0   62.89    6.20
  -1  -2   0   73.39    6.10
   1  -2   0   67.69    6.20
   1  -2   0   73.99    6.00
  -1  -2   0   75.99    6.10
  -1  -2   0   66.49    6.20
   1  -2   0   82.59    6.80
  -1  -2   0   74.39    6.10
   1  -2   0   62.79    6.20
  -1  -2  -1  768.02   67.49
  -1  -2  -1  803.42   68.09
  -1   2  -2 2226.78  183.98
  -1  -2  -2 2047.50  183.68
   1   2   3  230.58   18.60
  -1   2  -3  191.98   18.50
  -1   2  -3  229.68   20.40
   1   2   3  238.98   18.70
  -1   2  -3  197.98   18.50
   1   2   3  191.48   18.40
   1   2   3  199.48   18.20
  -1   2  -3  233.28   19.00
  -1   2  -3  215.88   18.30
   1   2   3  225.38   18.10
   1   2   3  214.48   18.20
  -1   2  -3  188.88   18.10
  -1  -2  -3  187.98   18.30
   1  -2   3  240.38   18.20
  -1  -2  -3  187.88   18.40
   1  -2   3  186.08   18.40
  -1  -2  -3  185.38   18.10
  -1  -2  -3  229.68   20.90
  -1  -2  -3  191.98   18.50
   1  -2   3  199.58   18.40
   1  -2   3  229.58   18.30
   1   2   4  439.86   35.20
  -1   2  -4  420.56   38.30
  -1   2  -4  398.16   35.50
   1   2   4  447.66   35.70
  -1   2  -4  363.46   35.70
   1   2   4  453.85   35.80
  -1   2  -4  371.76   35.60
  -1   2  -4  354.26   35.70
  -1  -2  -4  440.76   38.50
   1  -2   4  396.16   35.30
   1  -2   4  386.06   35.80
   1  -2   4  370.86   35.60
   1  -2   4  458.65   35.20
  -1  -2  -4  409.56   35.20
  -1  -2  -4  375.76   35.80
  -1  -2  -4  433.56   35.80
   1   2   5  218.08   19.70
   1   2   5  216.08   19.50
  -1   2  -5  236.98   19.80
  -1   2  -5  187.98   20.40
  -1   2  -5  254.67   20.70
   1   2   5  239.68   20.50
  -1   2  -5  224.38   19.60
  -1   2  -5  227.18   20.30
  -1   2  -5  227.98   23.70
  -1   2  -5  240.18   19.90
   1   2   5  229.98   19.60
  -1   2  -5  194.48   20.50
   1   2   5  189.08   20.30
   1   2   5  245.68   19.90
   1  -2   5  230.98   19.80
   1  -2   5  219.08   20.00
   1  -2   5  220.58   19.50
   1  -2   5  215.68   20.00
  -1  -2  -5  222.48   19.60
   1  -2   5  250.17   19.90
  -1  -2  -5  235.38   20.80
  -1  -2  -5  243.08   19.90
   1  -2   5  188.28   20.30
   1  -2   5  223.88   19.70
  -1  -2  -5  219.38   20.30
  -1  -2  -5  255.57   20.60
  -1   2  -6    1.50    1.30
  -1   2  -6    0.80    1.20
   1   2   6    1.70    1.30
   1   2   6    0.70    0.60
   1   2   6    0.60    0.70
  -1   2  -6    0.90    2.80
   1   2   6   -0.20    0.90
   1   2   6    0.90    0.80
  -1   2  -6    1.00    0.90
   1   2   6    1.10    0.80
  -1   2  -6    1.30    0.80
  -1   2  -6    0.80    0.70
   1   2   6    0.50    1.00
   1   2   6    2.10    1.60
  -1   2  -6    0.50    0.80
   1   2   6    1.30    0.80
  -1   2  -6    1.30    0.80
  -1   2  -6    1.10    0.60
  -1   2  -6    0.10    0.90
  -1   2  -6    3.10    1.40
  -1   2  -6    0.40    0.80
   1  -2   6    0.40    0.80
   1  -2   6    0.60    0.80
  -1  -2  -6    0.50    0.60
   1  -2   6    0.90    0.70
  -1  -2  -6    2.40    0.90
   1  -2   6    0.50    0.50
   1  -2   6    1.00    0.60
   1  -2   6    1.60    1.10
  -1  -2  -6    3.30    1.00
   1  -2   6    2.00    0.80
  -1  -2  -6    0.10    1.00
   1  -2   6    1.00    0.70
   1  -2   6    1.60    1.30
  -1  -2  -6    0.80    0.70
  -1  -2  -6    0.70    1.00
  -1  -2  -6    1.90    1.30
   1  -2   6    0.30    1.10
  -1  -2  -6   -0.60    3.10
  -1  -2  -6    1.60    1.10
  -1  -2  -6    0.60    0.60
   1  -2   6    1.20    0.90
  -1   2  -7   43.50    5.50
   1   2   7   37.40    4.60
   1   2   7   42.00    5.50
   1   2   7   40.40    4.20
  -1   2  -7   30.70    4.10
   1   2   7   35.90    3.90
   1   2   7   43.20    4.60
  -1   2  -7   48.20    5.10
   1   2   7   41.30    6.40
  -1   2  -7   31.40    9.90
  -1   2  -7   35.00    4.50
  -1   2  -7   45.50    5.80
  -1   2  -7   43.50    4.50
  -1   2  -7   35.80    3.80
  -1   2  -7   28.00    5.20
   1   2   7   39.80    3.70
   1  -2   7   36.00    4.60
   1  -2   7   44.70    4.70
  -1  -2  -7   37.50    4.20
   1  -2   7   35.70    4.80
   1  -2   7   46.30    3.80
   1  -2   7   38.60    3.90
   1  -2   7   36.10    4.20
  -1  -2  -7   44.40   12.00
  -1  -2  -7   45.10    5.70
  -1  -2  -7   37.60    4.10
  -1  -2  -7   35.50    4.50
  -1  -2  -7   44.20    5.20
   1  -2   7   41.50    5.90
  -1  -2  -7   33.30    5.60
  -1  -2  -7   41.10    3.80
   1  -2   7   41.50    5.40
   1  -2   7   42.50    4.50
  -1  -2  -7   43.60    5.90
   1   2   8  154.58   14.00
   1   2   8  156.58   14.20
  -1   2  -8  137.89   15.20
   1   2   8  138.69   15.20
   1   2   8  176.38   15.30
  -1   2  -8  130.59   14.40
  -1   2  -8  148.89   14.60
  -1   2  -8  156.48   14.00
  -1   2  -8  148.89   15.20
  -1  -2  -8  163.18   14.20
  -1  -2  -8  151.08   16.40
   1  -2   8  152.18   14.10
   1  -2   8  137.89   14.30
  -1  -2  -8  144.39   15.30
   1  -2   8  155.28   14.00
  -1  -2  -8  151.08   14.50
  -1  -2  -8  154.58   15.20
   1  -2   8  163.38   14.70
   1  -2   8  155.58   15.20
   1  -2   8  136.89   13.10
  -1  -2  -8  157.28   14.90
  -1   2  -9    0.40    0.90
   1   2   9    0.60    0.60
  -1   2  -9    0.10    0.60
   1   2   9   -0.40    1.00
   1   2   9    0.60    1.10
   1   2   9    0.30    0.70
  -1  -2  -9    0.20    1.70
  -1  -2  -9    0.80    0.70
  -1  -2  -9    1.50    1.10
  -1  -2  -9    0.60    0.90
   1  -2   9   -0.60    1.40
   1  -2   9   -0.10    0.90
   1  -2   9    1.70    1.30
  -1   2 -10   41.50    4.40
   1   2  10   39.40    4.40
   1   2  10   40.40    4.40
   1  -2  10   42.30    4.50
  -1  -2 -10   50.49    4.30
   1  -2  10   48.60    4.20
  -1  -2 -10   44.00    4.40
  -1   3  10   30.80    3.20
  -1   3  10   37.30    3.80
   1   3 -10   30.20    3.40
  -1   3  10   36.40    3.90
  -1  -3  10   25.20    3.60
  -1  -3  10   36.30    3.70
  -1  -3  10   30.70    3.30
   1  -3 -10   29.50    3.40
  -1   3   9   20.20    2.70
  -1   3   9   33.70    4.30
   1   3  -9   24.80    3.10
  -1   3   9   23.40    3.20
   1   3  -9   22.70    2.70
  -1   3   9   24.30    2.40
  -1   3   9   28.10    3.30
   1  -3  -9   27.40    3.20
  -1  -3   9   24.10    2.90
   1  -3  -9   22.30    2.70
  -1  -3   9   31.00    3.50
   1  -3  -9   25.90    3.10
   1  -3  -9   24.20    4.20
  -1  -3   9   15.50    3.10
  -1  -3   9   22.60    2.70
  -1  -3   9   22.50    2.40
  -1  -3   9   23.90    3.20
   1   3  -8   42.80    5.00
  -1   3   8   50.29    4.60
  -1   3   8   39.20    4.60
   1   3  -8   47.50    7.60
  -1   3   8   43.70    4.30
  -1   3   8   42.90    5.20
   1   3  -8   36.70   10.10
  -1   3   8   50.39    7.10
  -1   3   8   43.50    4.70
   1   3  -8   44.20    6.60
  -1   3   8   37.10    4.80
  -1   3   8   36.30    5.00
   1   3  -8   46.50    4.60
  -1  -3   8   53.49    5.30
  -1  -3   8   47.80    4.90
  -1  -3   8   49.40    4.60
   1  -3  -8   45.80    7.00
   1  -3  -8   46.50    5.10
   1  -3  -8   49.20    5.90
  -1  -3   8   43.50    4.80
   1  -3  -8   42.50    5.00
   1  -3  -8   45.30    6.70
  -1  -3   8   44.50    4.30
   1  -3  -8   31.30   10.20
   1  -3  -8   49.99    4.70
  -1  -3   8   50.79    5.10
  -1  -3   8   39.70    6.30
  -1  -3   8   44.40    5.30
   1   3  -7  111.19    9.50
  -1   3   7  118.69    9.50
  -1   3   7   99.29    9.50
  -1   3   7  111.79   10.20
  -1   3   7  115.69   11.40
  -1   3   7  111.39    9.60
  -1   3   7   95.09    9.20
  -1   3   7   90.29   10.50
   1   3  -7  106.59   10.60
   1   3  -7  104.49    9.90
   1   3  -7   98.59   10.00
   1   3  -7  102.59    9.60
   1   3  -7   98.69   11.00
   1   3  -7   90.99    9.70
  -1   3   7   91.79    9.80
   1   3  -7   79.29   13.40
  -1   3   7  104.39   10.00
   1  -3  -7   93.29   11.20
  -1  -3   7   94.69    9.60
   1  -3  -7  102.69   10.00
   1  -3  -7  105.99    9.80
   1  -3  -7   81.29   13.60
  -1  -3   7  109.29    9.50
  -1  -3   7   93.19    9.80
  -1  -3   7   97.29    9.20
   1  -3  -7  106.59   10.80
  -1  -3   7  116.59   11.60
  -1  -3   7   93.39   10.60
  -1  -3   7  113.09    9.70
   1  -3  -7   93.29    9.40
   1  -3  -7  116.19   10.70
   1  -3  -7  112.89    9.90
  -1   3   6   56.99    5.20
  -1   3   6   48.70    5.90
   1   3  -6   49.80    5.10
   1   3  -6   44.60    9.90
  -1   3   6   53.19    5.20
   1   3  -6   50.39    5.40
  -1   3   6   51.69    6.50
  -1   3   6   44.10    5.00
   1   3  -6   57.19    6.00
  -1   3   6   48.70    4.80
  -1   3   6   47.20    5.30
   1   3  -6   55.09    6.30
   1   3  -6   51.89    5.50
  -1   3   6   51.99    5.70
   1   3  -6   46.70    5.70
   1   3  -6   47.10    5.30
  -1   3   6   60.99    6.50
  -1   3   6   64.39    5.90
   1   3  -6   52.69    5.80
   1   3  -6   56.79    5.20
  -1  -3   6   49.20    6.20
   1  -3  -6   65.89    6.10
  -1  -3   6   62.19    5.50
   1  -3  -6   55.69    6.60
   1  -3  -6   48.10    4.80
   1  -3  -6   52.39    5.10
  -1  -3   6   56.39    5.60
  -1  -3   6   44.40    5.00
   1  -3  -6   56.19    6.10
   1  -3  -6   50.89    5.40
   1  -3  -6   40.10    9.20
  -1  -3   6   47.80    4.80
  -1  -3   6   50.19    5.20
  -1  -3   6   60.69    5.40
  -1  -3   6   53.79    6.00
   1  -3  -6   51.49    5.30
  -1  -3   6   57.59    5.30
   1  -3  -6   48.70    5.30
   1   3  -5  529.55   46.60
  -1   3   5  464.45   46.00
   1   3  -5  506.05   49.30
  -1   3   5  499.15   46.00
   1   3  -5  584.44   47.30
  -1   3   5  609.94   47.10
  -1   3   5  502.05   46.30
   1   3  -5  560.84   46.60
  -1   3   5  526.65   46.30
   1   3  -5  605.94   46.90
   1  -3  -5  542.35   46.30
  -1  -3   5  507.55   47.10
  -1  -3   5  579.44   46.10
  -1  -3   5  570.14   46.90
   1  -3  -5  505.45   46.00
  -1  -3   5  478.75   46.10
   1  -3  -5  529.85   49.70
   1   3  -4  692.33   54.09
  -1   3   4  556.44   54.09
  -1   3   4  545.05   54.19
   1   3  -4  582.84   53.99
   1   3  -4  593.84   53.69
   1   3  -4  599.04   54.29
   1   3  -4  667.73   53.99
   1   3  -4  621.04   56.09
  -1   3   4  607.94   54.19
  -1   3   4  689.73   54.79
   1  -3  -4  575.44   54.09
  -1  -3   4  592.24   53.99
   1  -3  -4  703.43   54.39
  -1  -3   4  675.73   53.69
   1  -3  -4  643.34   56.29
   1  -3  -4  654.23   53.69
   1  -3  -4  602.64   53.49
  -1  -3   4  628.04   54.39
   1   3  -3  241.38   20.10
  -1   3   3  213.78   19.80
   1   3  -3  253.57   20.10
   1   3  -3  241.98   20.10
   1   3  -3  221.68   20.00
  -1   3   3  205.98   20.10
  -1   3   3  223.18   19.90
  -1   3   3  226.18   20.70
   1   3  -3  219.58   21.50
  -1   3   3  260.07   20.30
   1  -3  -3  234.38   19.80
   1  -3  -3  217.88   20.10
  -1  -3   3  252.97   19.90
  -1  -3   3  199.78   20.20
   1  -3  -3  241.18   20.60
   1  -3  -3  255.67   20.20
  -1  -3   3  207.38   19.80
   1  -3  -3  220.78   21.60
  -1  -3   3  205.98   20.00
   1   3  -2    7.40    1.90
   1   3  -2    8.60    1.50
  -1   3   2    7.70    1.30
  -1   3   2    9.70    1.60
   1   3  -2    7.80    1.00
  -1   3   2    6.40    1.20
   1   3  -2   10.10    1.30
   1   3  -2    5.60    1.10
   1   3  -2    6.40    0.90
   1  -3  -2    7.30    1.30
  -1  -3   2    6.40    1.20
  -1  -3   2    5.70    1.00
  -1  -3   2    4.70    1.10
   1  -3  -2    5.40    1.20
   1  -3  -2    9.20    2.30
   1  -3  -2    6.80    1.20
   1   3  -1   -0.30    0.30
   1   3   0   44.10    4.30
  -1   3   0   48.50    4.30
   1   3   0   52.79    4.50
  -1   3   0   45.60    4.50
  -1   3   0   44.00    4.50
   1   3   0   46.00    4.30
  -1   3   0   47.60    4.40
   1   3   0   43.90    4.30
  -1  -3   0   50.29    4.30
  -1  -3   0   47.70    4.40
  -1  -3   0   41.90    4.40
  -1  -3   0   55.39    4.40
   1  -3   0   51.19    4.60
  -1  -3   0   52.29    4.30
   1  -3   0   51.79    5.10
   1  -3   0   47.90    4.40
   1  -3   0   52.79    4.30
   1  -3   0   45.30    4.40
   1   3   1    0.10    0.30
  -1   3  -1    0.20    0.30
   1   3   1   -0.10    0.40
   1   3   1    0.20    0.30
  -1   3  -1    0.30    0.30
  -1   3  -1    0.20    0.70
  -1   3  -1    0.20    0.30
   1   3   1    0.10    0.30
  -1   3  -1    0.70    0.20
   1  -3   1    0.40    0.40
   1  -3   1    0.30    0.40
   1  -3   1    0.00    0.40
  -1  -3  -1    0.30    0.40
  -1  -3  -1    0.60    0.40
  -1  -3  -1    0.10    0.40
  -1  -3  -1   -0.10    0.30
  -1   3  -2   11.80    1.60
   1   3   2   12.80    1.40
   1   3   2    8.40    1.50
  -1   3  -2   11.70    1.30
   1   3   2   13.10    1.40
  -1   3  -2   11.00    1.40
  -1   3  -2   10.00    1.70
   1   3   2   10.70    1.50
  -1   3  -2   15.80    3.30
  -1  -3  -2    9.80    1.80
  -1  -3  -2   13.70    1.50
   1  -3   2   10.90    1.40
   1  -3   2   13.70    1.40
   1  -3   2   12.60    1.60
   1  -3   2   12.90    1.50
  -1  -3  -2   14.30    2.00
  -1  -3  -2   13.10    1.60
  -1  -3  -2   15.90    3.30
  -1  -3  -2   11.30    1.30
   1  -3   2   11.10    1.60
  -1   3  -3  732.73   59.09
  -1   3  -3  741.53   58.89
  -1   3  -3  753.72   59.19
   1   3   3  706.33   58.59
  -1   3  -3  771.42   59.59
   1   3   3  616.44   58.99
  -1   3  -3  609.94   58.99
  -1   3  -3  706.93   61.09
   1   3   3  641.74   59.09
   1  -3   3  680.13   58.79
   1  -3   3  615.64   58.99
   1  -3   3  660.53   58.79
   1  -3   3  749.23   58.69
  -1  -3  -3  652.33   59.09
  -1  -3  -3  688.93   58.69
  -1  -3  -3  612.54   58.99
  -1   3  -4   89.19    9.40
   1   3   4  113.99    9.40
  -1   3  -4  113.29    9.40
  -1   3  -4  111.69   12.00
   1   3   4  110.39    8.90
  -1   3  -4   85.29    9.30
   1   3   4   94.89    9.00
   1   3   4   97.09    9.60
  -1   3  -4   88.89    9.40
  -1  -3  -4   99.79    9.50
   1  -3   4   98.19    8.90
  -1  -3  -4   89.99    9.20
   1  -3   4   97.49    9.20
  -1  -3  -4   91.99    9.50
   1  -3   4   90.59    9.40
   1  -3   4   91.69    9.50
  -1  -3  -4  103.49   11.90
   1  -3   4  110.39    9.20
  -1  -3  -4  106.89    8.90
   1   3   5  160.58   14.50
  -1   3  -5  147.69   18.10
  -1   3  -5  165.18   15.00
  -1   3  -5  185.78   15.30
   1   3   5  172.48   14.60
   1   3   5  160.88   15.40
  -1   3  -5  165.98   14.40
  -1   3  -5  146.19   15.30
  -1   3  -5  177.48   15.50
   1   3   5  149.99   14.80
   1   3   5  140.49   15.20
  -1   3  -5  165.08   14.70
   1   3   5  166.68   14.40
   1   3   5  183.08   14.80
  -1   3  -5  162.58   14.70
  -1   3  -5  169.48   15.50
   1   3   5  152.68   14.80
  -1   3  -5  169.38   14.60
   1   3   5  177.08   15.10
   1   3   5  190.88   16.30
  -1   3  -5  159.78   15.10
   1   3   5  172.48   15.40
   1  -3   5  175.48   14.80
  -1  -3  -5  153.38   15.50
   1  -3   5  185.28   15.80
   1  -3   5  165.58   14.40
  -1  -3  -5  178.88   15.40
  -1  -3  -5  173.78   14.70
  -1  -3  -5  148.49   15.10
   1  -3   5  157.58   14.90
  -1  -3  -5  162.38   14.70
   1  -3   5  164.38   14.70
   1  -3   5  171.88   14.80
  -1  -3  -5  145.19   14.50
   1  -3   5  170.88   14.60
  -1  -3  -5  169.18   14.50
   1  -3   5  149.88   14.90
   1   3   6    0.90    0.50
   1   3   6    0.70    1.10
   1   3   6    0.80    1.10
  -1   3  -6    0.40    0.80
   1   3   6    1.60    0.90
   1   3   6    1.20    1.40
  -1   3  -6   -0.10    0.80
   1   3   6    1.20    0.60
   1   3   6    0.60    0.70
  -1   3  -6   -0.50    2.70
  -1   3  -6    0.70    1.00
  -1   3  -6   -0.20    1.00
  -1   3  -6    0.40    0.60
  -1   3  -6    5.60    1.40
  -1   3  -6    0.10    1.20
   1   3   6    0.70    0.70
   1   3   6    0.80    0.70
  -1   3  -6    0.70    0.80
   1   3   6    0.70    1.00
  -1   3  -6    1.30    0.70
  -1  -3  -6    0.20    1.10
  -1  -3  -6    0.90    3.40
  -1  -3  -6    1.10    1.00
  -1  -3  -6    0.80    0.50
   1  -3   6    0.40    0.50
   1  -3   6    2.20    1.10
  -1  -3  -6    0.60    1.00
   1  -3   6    2.40    1.40
  -1  -3  -6    0.40    0.70
   1  -3   6    7.90    2.40
   1  -3   6    1.90    0.80
  -1  -3  -6    1.10    0.80
   1  -3   6    0.10    0.80
  -1  -3  -6    1.20    0.70
  -1  -3  -6   -0.10    0.70
   1  -3   6    0.60    0.70
   1  -3   6    0.20    0.80
  -1  -3  -6    0.40    1.10
  -1   3  -7  474.55   42.40
  -1   3  -7  505.25   42.40
   1   3   7  489.95   41.90
  -1   3  -7  392.76   47.20
   1   3   7  529.55   41.50
   1   3   7  470.85   40.40
   1   3   7  447.26   41.30
   1   3   7  430.36   40.70
   1   3   7  408.46   40.80
  -1   3  -7  466.55   40.40
   1   3   7  531.35   42.50
  -1   3  -7  478.85   42.30
  -1   3  -7  494.15   41.70
  -1   3  -7  452.05   41.30
  -1   3  -7  493.35   41.30
   1  -3   7  498.65   41.50
   1  -3   7  412.36   40.90
   1  -3   7  505.45   41.30
   1  -3   7  479.95   42.20
   1  -3   7  419.46   41.30
  -1  -3  -7  449.95   40.70
  -1  -3  -7  427.56   41.20
   1  -3   7  494.95   42.90
  -1  -3  -7  497.95   40.50
  -1  -3  -7  495.65   43.10
  -1  -3  -7  419.16   40.90
  -1  -3  -7  528.55   42.20
   1  -3   7  467.15   40.60
   1  -3   7  500.75   40.50
   1   3   8   48.00    7.30
   1   3   8   50.39    5.50
  -1   3  -8   57.19    8.40
  -1   3  -8   46.30    5.20
  -1   3  -8   52.19    6.00
  -1   3  -8   44.60    5.40
   1   3   8   47.20    4.90
  -1   3  -8   49.70    5.10
   1   3   8   49.10    5.30
   1   3   8   51.19    5.40
   1  -3   8   51.39    5.40
  -1  -3  -8   50.99    5.40
  -1  -3  -8   55.59    6.30
   1  -3   8   41.70    6.30
   1  -3   8   53.39    5.30
  -1  -3  -8   54.79    9.40
  -1  -3  -8   44.60    5.00
  -1  -3  -8   56.59    5.50
   1  -3   8   43.70    5.40
   1  -3   8   43.30    4.90
   1  -3   8   44.90    4.40
  -1  -3  -8   36.70    6.40
   1   3   9  358.16   30.10
  -1   3  -9  366.46   30.10
   1   3   9  356.06   30.50
   1   3   9  350.36   30.60
  -1   3  -9  334.27   30.40
  -1  -3  -9  352.86   30.10
   1  -3   9  318.37   30.50
  -1  -3  -9  343.67   30.50
   1  -3   9  350.66   30.30
   1  -3   9  295.87   30.40
  -1  -3  -9  343.37   31.20
   1  -3   9  362.16   30.10
   1   3  10    4.10    1.10
   1   3  10    5.80    1.00
  -1   3 -10    4.10    1.10
   1  -3  10    4.80    1.60
  -1  -3 -10    7.60    1.30
   1  -3  10    6.00    1.20
  -1  -3 -10    6.70    1.30
   1   4 -10    0.40    0.60
  -1   4  10    0.10    1.30
  -1   4  10    0.30    0.50
  -1   4  10    0.10    0.80
   1  -4 -10    0.00    0.60
  -1  -4  10    0.00    1.10
  -1  -4  10   -0.10    0.90
  -1   4   9    4.70    1.50
  -1   4   9    6.20    1.60
   1   4  -9    7.50    1.70
  -1   4   9    7.40    1.80
  -1   4   9    5.40    1.30
  -1   4   9    5.50    0.90
   1  -4  -9    6.30    1.50
   1  -4  -9    4.20    1.40
  -1  -4   9    5.60    1.20
  -1  -4   9    4.60    1.20
  -1  -4   9    5.10    1.60
  -1  -4   9    6.00    1.60
   1  -4  -9    4.30    2.10
   1  -4  -9    5.60    1.20
  -1   4   8  154.78   14.10
  -1   4   8  144.59   14.70
   1   4  -8  153.48   14.70
  -1   4   8  151.18   14.70
   1   4  -8  137.49   16.00
  -1   4   8  155.08   14.70
  -1   4   8  148.59   14.30
  -1   4   8  149.29   15.70
   1   4  -8  157.78   16.60
  -1   4   8  156.88   13.90
   1   4  -8  169.68   14.30
   1  -4  -8  149.69   16.50
  -1  -4   8  145.29   13.90
   1  -4  -8  147.29   15.90
  -1  -4   8  171.08   14.50
   1  -4  -8  173.48   14.30
  -1  -4   8  149.99   15.70
   1  -4  -8  168.38   15.60
   1  -4  -8  144.59   14.50
  -1  -4   8  171.68   14.70
  -1  -4   8  159.98   14.40
   1  -4  -8  173.78   14.80
  -1  -4   8  169.08   14.30
  -1  -4   8  151.48   14.80
  -1  -4   8  182.68   15.00
   1  -4  -8  158.38   16.20
  -1   4   7   17.30    3.80
  -1   4   7   21.40    3.30
   1   4  -7   16.00    2.90
  -1   4   7   18.50    3.70
  -1   4   7   17.50    2.60
   1   4  -7   17.80    2.90
   1   4  -7   12.70    5.40
   1   4  -7   19.40    2.30
  -1   4   7   17.20    2.80
   1   4  -7   11.30    2.40
   1   4  -7   21.90    4.00
  -1   4   7   20.80    2.80
   1   4  -7   18.80    2.70
  -1   4   7   19.70    2.30
   1   4  -7   19.90    3.80
   1   4  -7   11.80    3.30
  -1   4   7   24.10    3.50
  -1  -4   7   18.90    2.80
  -1  -4   7   14.90    2.60
  -1  -4   7   16.40    2.70
  -1  -4   7   15.70    2.50
  -1  -4   7   18.10    3.80
   1  -4  -7   16.80    6.70
   1  -4  -7   20.70    4.10
   1  -4  -7   18.00    2.80
   1  -4  -7   17.60    2.80
  -1  -4   7   18.00    2.30
  -1  -4   7   17.80    2.70
   1  -4  -7   13.20    2.20
  -1  -4   7   19.70    3.20
  -1  -4   7   19.90    4.20
   1  -4  -7   27.00    4.40
   1  -4  -7   13.90    3.60
  -1  -4   7   16.70    2.10
   1  -4  -7   21.00    3.00
   1   4  -6  109.89   10.50
  -1   4   6  110.79   11.40
   1   4  -6  124.89   10.80
   1   4  -6  108.29   10.70
  -1   4   6  111.99   11.60
  -1   4   6  108.09   11.20
  -1   4   6  103.39   10.30
   1   4  -6  122.09   12.30
   1   4  -6   91.49   13.60
  -1   4   6  105.09   10.70
  -1   4   6  101.69   10.20
  -1   4   6  113.69   10.90
   1   4  -6  110.99   11.60
   1   4  -6  134.29   11.50
   1   4  -6  119.39   10.90
  -1   4   6  116.19   10.50
   1   4  -6  128.09   11.40
   1   4  -6  131.69   10.50
  -1  -4   6  124.09   11.60
  -1  -4   6  125.89   10.80
   1  -4  -6  131.99   12.40
   1  -4  -6  122.59   10.80
  -1  -4   6  133.09   10.90
   1  -4  -6  107.19   10.40
  -1  -4   6  113.69   10.40
   1  -4  -6  108.39   10.20
  -1  -4   6  115.69   10.60
   1  -4  -6  109.59   14.50
  -1  -4   6  107.69   10.20
  -1  -4   6  111.79   11.80
   1  -4  -6  117.09   10.70
   1  -4  -6  132.49   11.70
   1  -4  -6  118.69   10.60
   1  -4  -6   99.89   10.60
  -1   4   5    0.00    0.70
  -1   4   5    2.70    1.30
   1   4  -5    0.30    0.60
   1   4  -5    1.40    0.90
   1   4  -5    1.10    0.80
  -1   4   5    0.50    0.80
   1   4  -5    0.80    1.70
  -1   4   5    0.30    0.50
  -1   4   5    1.20    0.60
  -1   4   5    0.40    0.80
  -1   4   5    0.90    0.60
   1   4  -5    2.70    1.00
  -1   4   5    0.90    0.60
   1   4  -5    1.40    1.00
  -1   4   5    0.70    0.50
  -1  -4   5    0.10    0.70
   1  -4  -5    0.60    0.70
  -1  -4   5    0.90    0.70
  -1  -4   5    0.80    0.50
   1  -4  -5    0.60    0.60
  -1  -4   5    0.70    0.60
   1  -4  -5    0.00    1.60
   1  -4  -5    2.50    1.00
  -1  -4   5    1.70    0.80
   1  -4  -5    2.20    1.10
  -1  -4   5    0.50    0.80
   1  -4  -5    0.20    0.80
  -1   4   4    9.60    2.20
   1   4  -4   15.60    2.50
   1   4  -4   17.20    2.40
   1   4  -4   13.00    2.30
  -1   4   4    9.60    2.00
   1   4  -4   12.30    2.00
   1   4  -4    8.90    2.00
  -1   4   4   11.50    2.20
  -1   4   4   14.90    2.60
   1  -4  -4   12.80    2.20
  -1  -4   4   11.00    2.20
   1  -4  -4   15.60    2.60
  -1  -4   4   12.80    2.10
  -1  -4   4   13.60    1.90
   1  -4  -4   11.30    1.50
   1  -4  -4   12.20    3.70
   1   4  -3  709.13   59.79
  -1   4   3  673.23   60.29
   1   4  -3  759.52   59.79
   1   4  -3  712.23   61.39
   1   4  -3  654.93   59.59
   1   4  -3  727.73   59.79
   1  -4  -3  697.73   60.39
   1  -4  -3  604.34   59.69
   1  -4  -3  694.83   59.79
   1  -4  -3  701.83   61.49
  -1   4   2  110.39   11.50
   1   4  -2  134.99   11.20
  -1   4   2  143.79   11.20
   1   4  -2  140.19   11.40
  -1   4   2  138.69   11.30
  -1   4   2  124.59   11.80
  -1   4   2  117.99   11.40
   1   4  -2  135.79   11.40
   1   4  -2  126.29   11.60
   1   4  -2  121.39   12.40
  -1  -4   2  111.49   11.50
   1  -4  -2  127.99   11.40
  -1  -4   2  139.39   11.20
   1  -4  -2  123.49   12.50
   1  -4  -2  112.19   11.40
  -1  -4   2  121.39   11.40
   1  -4  -2  139.69   11.60
   1   4  -1 2748.23  234.58
   1  -4  -1 2727.43  234.68
   1   4   0  140.39   13.20
  -1   4   0  148.59   13.30
  -1   4   0  147.89   13.30
   1   4   0  142.29   13.20
  -1   4   0  155.58   13.30
  -1   4   0  153.18   13.40
   1  -4   0  145.29   13.20
   1  -4   0  143.29   13.30
   1  -4   0  149.99   13.30
  -1  -4   0  161.98   13.30
  -1  -4   0  153.88   13.30
   1  -4   0  152.68   13.50
   1  -4   0  164.68   14.30
  -1  -4   0  148.09   13.30
  -1  -4   0  153.58   13.20
  -1  -4   0  171.38   13.30
  -1   4  -1   25.60    2.30
   1   4   1   22.70    2.40
  -1   4  -1   23.60    3.10
  -1   4  -1   19.80    1.90
   1   4   1   20.90    2.30
  -1   4  -1   18.20    2.20
   1   4   1   18.00    2.20
  -1  -4  -1   24.30    3.20
  -1  -4  -1   20.20    2.40
  -1  -4  -1   20.00    2.20
   1  -4   1   22.00    2.40
  -1  -4  -1   20.70    2.30
   1  -4   1   21.70    2.20
  -1  -4  -1   23.40    2.30
  -1   4  -2   22.70    2.00
   1   4   2   16.40    2.10
   1   4   2   21.10    2.50
  -1   4  -2   17.30    2.20
  -1   4  -2   23.30    3.40
   1   4   2   17.10    2.20
  -1   4  -2   16.50    2.20
   1   4   2   21.40    2.00
  -1   4  -2   19.80    2.10
   1   4   2   19.50    2.00
  -1   4  -2   17.20    2.00
  -1  -4  -2   17.70    1.90
  -1  -4  -2   22.60    4.20
   1  -4   2   19.50    2.30
  -1  -4  -2   23.40    2.90
   1  -4   2   18.50    2.00
  -1  -4  -2   17.70    2.10
   1  -4   2   16.30    2.10
  -1  -4  -2   23.80    2.40
  -1   4  -3  174.38   16.90
  -1   4  -3  213.58   17.30
   1   4   3  213.48   17.20
  -1   4  -3  188.28   17.00
   1   4   3  208.28   16.70
   1   4   3  215.38   17.30
  -1   4  -3  189.88   19.00
  -1   4  -3  176.58   17.30
   1   4   3  164.38   16.80
  -1   4  -3  171.08   16.70
   1   4   3  200.88   16.90
  -1  -4  -3  219.98   17.20
   1  -4   3  177.48   17.00
   1  -4   3  189.38   17.20
  -1  -4  -3  208.38   17.70
   1  -4   3  184.48   16.80
   1  -4   3  207.08   16.70
  -1  -4  -3  166.98   16.70
   1   4   4    2.20    0.80
  -1   4  -4    2.10    1.00
   1   4   4    1.70    0.90
  -1   4  -4    1.50    0.90
   1   4   4    2.60    0.80
   1   4   4    1.60    0.90
   1   4   4    2.80    0.70
  -1   4  -4    3.20    2.20
   1   4   4    2.90    1.10
  -1   4  -4    2.70    1.10
  -1   4  -4    2.60    0.80
  -1   4  -4    2.00    0.90
   1  -4   4    1.80    0.70
   1  -4   4    2.90    1.00
  -1  -4  -4    3.30    1.00
  -1  -4  -4    2.70    1.00
  -1  -4  -4    3.20    0.80
  -1  -4  -4    2.20    0.90
   1  -4   4    3.00    1.20
  -1  -4  -4    2.20    1.10
  -1  -4  -4    2.60    0.80
  -1  -4  -4    2.00    2.10
   1  -4   4    2.40    1.10
   1  -4   4    2.20    0.70
  -1  -4  -4    3.10    1.20
   1   4   5   54.69    5.20
  -1   4  -5   59.29    5.30
   1   4   5   44.00    4.80
   1   4   5   48.90    4.50
  -1   4  -5   37.30    5.20
   1   4   5   48.20    5.30
   1   4   5   47.80    4.60
   1   4   5   44.90    4.70
  -1   4  -5   49.80    5.20
   1   4   5   41.40    5.20
   1   4   5   43.70    5.40
  -1   4  -5   49.70    4.90
  -1   4  -5   43.70    9.30
  -1   4  -5   50.49    4.50
   1   4   5   52.89    5.20
  -1   4  -5   48.70    5.00
  -1   4  -5   47.20    4.70
  -1   4  -5   42.40    5.30
  -1   4  -5   48.20    4.60
   1   4   5   51.99    5.00
  -1   4  -5   48.10    5.50
  -1  -4  -5   50.99    5.40
  -1  -4  -5   43.00    5.40
   1  -4   5   51.79    4.60
  -1  -4  -5   44.90    5.50
   1  -4   5   41.90    5.20
   1  -4   5   53.99    5.30
   1  -4   5   50.59    5.00
  -1  -4  -5   52.09    4.90
  -1  -4  -5   56.69    5.50
  -1  -4  -5   47.40    4.50
   1  -4   5   52.09    4.90
  -1  -4  -5   52.59    4.80
   1  -4   5   46.50    5.60
  -1  -4  -5   48.40    4.60
   1  -4   5   42.60    4.80
   1  -4   5   47.50    4.70
   1  -4   5   48.20    4.50
  -1  -4  -5   41.80    5.00
   1  -4   5   47.10    4.90
  -1  -4  -5   39.90    5.10
   1   4   6   15.70    2.10
   1   4   6   13.90    3.10
   1   4   6   23.60    3.90
  -1   4  -6   12.30    2.10
  -1   4  -6   14.70    1.90
   1   4   6   12.10    2.70
  -1   4  -6   18.30    2.50
  -1   4  -6   14.70    2.60
   1   4   6   12.20    1.70
  -1   4  -6   13.30    2.70
   1   4   6   14.40    2.50
  -1   4  -6   15.90    2.80
   1   4   6   12.30    1.90
  -1   4  -6   13.00    3.00
   1   4   6   10.90    2.00
   1   4   6   15.10    1.60
  -1   4  -6   19.40    3.60
   1   4   6   18.10    2.70
  -1   4  -6   15.80    1.80
  -1   4  -6   12.40    2.70
  -1   4  -6   10.20    5.40
  -1   4  -6   16.80    2.30
  -1  -4  -6   16.90    2.40
  -1  -4  -6    9.40    2.30
   1  -4   6   13.70    2.00
   1  -4   6   13.20    2.40
   1  -4   6   11.60    1.70
  -1  -4  -6   18.50    2.80
  -1  -4  -6   17.70    6.30
   1  -4   6   16.80    2.40
   1  -4   6   10.20    2.70
  -1  -4  -6   15.20    2.60
   1  -4   6   14.80    2.90
  -1  -4  -6   21.30    4.00
   1  -4   6   12.30    2.80
  -1  -4  -6   13.50    1.80
  -1  -4  -6   14.50    2.20
  -1  -4  -6   15.60    2.00
  -1  -4  -6   11.90    2.50
   1  -4   6   13.70    2.40
  -1   4  -7  322.67   28.70
  -1   4  -7  306.77   28.40
   1   4   7  312.07   27.50
  -1   4  -7  277.47   28.60
  -1   4  -7  272.77   27.90
   1   4   7  353.86   29.50
   1   4   7  296.07   28.30
  -1   4  -7  321.27   27.50
  -1   4  -7  343.47   28.90
   1   4   7  356.36   28.50
  -1   4  -7  309.57   29.50
  -1   4  -7  347.77   29.50
  -1   4  -7  259.07   34.00
   1   4   7  348.57   28.30
   1  -4   7  357.36   28.70
   1  -4   7  282.67   28.20
   1  -4   7  288.07   28.20
  -1  -4  -7  308.87   27.70
  -1  -4  -7  278.27   28.20
   1  -4   7  336.57   27.60
  -1  -4  -7  340.27   29.60
   1  -4   7  335.97   28.30
   1  -4   7  319.17   27.80
   1  -4   7  328.47   29.30
  -1  -4  -7  286.17   29.80
  -1  -4  -7  366.76   29.30
  -1  -4  -7  340.17   27.60
  -1  -4  -7  268.07   34.50
  -1  -4  -7  322.97   28.30
   1  -4   7  344.47   30.20
   1   4   8   21.10    2.80
  -1   4  -8   38.40    7.70
  -1   4  -8   19.90    3.30
  -1   4  -8   25.60    3.20
   1   4   8   23.30    3.20
   1   4   8   31.70    4.00
  -1   4  -8   23.00    2.90
  -1   4  -8   26.30    4.10
   1  -4   8   22.80    2.30
  -1  -4  -8   30.80    4.90
  -1  -4  -8   21.90    2.80
  -1  -4  -8    9.80    5.90
   1  -4   8   22.40    6.30
  -1  -4  -8   26.10    3.30
   1  -4   8   17.60    3.10
   1  -4   8   21.50    2.90
   1  -4   8   24.00    3.10
  -1  -4  -8   22.80    3.40
   1  -4   8   30.80    4.00
   1   4   9   75.69    7.10
  -1   4  -9   61.89    6.70
   1   4   9   70.59    6.40
  -1   4  -9   75.39    6.40
   1   4   9   73.09    6.90
   1   4   9   59.49    6.60
  -1  -4  -9   66.89    6.80
   1  -4   9   72.99    6.50
  -1  -4  -9   56.99    6.60
  -1  -4  -9   67.59    7.60
   1  -4   9   62.89    7.90
   1  -4   9   56.89    6.70
  -1  -4  -9   71.69    6.40
  -1   4 -10   11.50    1.80
   1   4  10    7.90    1.50
   1   4  10   11.00    1.30
  -1  -4 -10   10.60    1.70
   1  -4  10    7.30    1.50
   1  -4  10   10.20    1.80
  -1   5  10    2.40    1.00
  -1   5  10    2.00    0.70
   1   5 -10    2.70    0.80
  -1   5  10    3.60    1.40
  -1  -5  10    1.90    1.40
  -1  -5  10    1.60    1.10
   1  -5 -10    1.70    0.80
  -1   5   9   67.59    6.50
   1   5  -9   60.19    5.50
  -1   5   9   49.80    5.50
  -1   5   9   51.69    5.90
   1   5  -9   61.29    6.00
  -1   5   9   52.69    5.90
   1  -5  -9   61.89    6.80
  -1  -5   9   61.79    5.80
   1  -5  -9   56.19    5.90
  -1  -5   9   57.89    6.10
   1  -5  -9   54.69    5.40
  -1  -5   9   63.69    6.00
  -1  -5   9   53.09    5.60
  -1  -5   9   45.70    5.90
   1  -5  -9   66.79    6.00
  -1   5   8  106.59    9.50
   1   5  -8  101.79   10.00
  -1   5   8   91.99    9.60
  -1   5   8  101.89    9.70
  -1   5   8   88.39   10.00
  -1   5   8  117.69    9.50
  -1   5   8  130.19   12.10
  -1   5   8   98.89   11.20
  -1   5   8  102.49   10.00
   1   5  -8   83.49   11.30
   1  -5  -8  116.89   10.60
  -1  -5   8  113.59    9.70
   1  -5  -8   95.19   11.80
   1  -5  -8  113.79   11.00
  -1  -5   8  100.59   11.10
   1  -5  -8   97.79   11.60
   1  -5  -8   89.79    9.80
  -1  -5   8  103.59    9.80
   1  -5  -8  106.79   10.10
  -1  -5   8  112.09   10.20
   1  -5  -8   90.19   11.40
  -1  -5   8  105.39    9.80
  -1  -5   8  116.39   10.10
  -1  -5   8   98.49    9.40
   1   5  -7   75.59    9.90
   1   5  -7   90.59    9.60
  -1   5   7   76.99    8.20
   1   5  -7   88.69    9.00
  -1   5   7  105.69    8.60
   1   5  -7   97.79    9.70
  -1   5   7   98.69    9.20
  -1   5   7   97.39    9.20
  -1   5   7   94.59    8.70
   1   5  -7   83.79   13.10
  -1   5   7   77.09    9.60
   1   5  -7  100.59   10.20
   1   5  -7   86.29   10.00
   1   5  -7   75.89    8.80
   1   5  -7  100.79    8.60
  -1   5   7   97.49   10.30
   1  -5  -7  111.89    9.30
   1  -5  -7   90.39    9.00
  -1  -5   7  110.69    9.30
  -1  -5   7   93.69    9.00
  -1  -5   7   84.99    9.70
   1  -5  -7  108.49   10.00
  -1  -5   7   90.69    8.80
  -1  -5   7  111.09    9.10
   1  -5  -7   81.59    8.50
  -1  -5   7   76.99    8.30
   1  -5  -7   87.19    8.80
  -1  -5   7  103.39    9.40
   1  -5  -7   80.79   10.40
  -1  -5   7  118.09   11.10
   1  -5  -7   91.79    9.90
  -1  -5   7  103.69    8.90
   1  -5  -7   77.19   14.60
  -1  -5   7   81.89    8.80
   1   5  -6  376.46   33.40
   1   5  -6  348.07   38.30
   1   5  -6  412.96   34.20
   1   5  -6  407.96   33.40
  -1   5   6  368.26   34.40
   1   5  -6  423.96   34.10
  -1   5   6  359.66   33.40
   1   5  -6  367.76   33.40
  -1   5   6  428.26   33.70
  -1   5   6  339.07   33.90
  -1   5   6  362.56   32.80
   1   5  -6  389.16   34.00
   1   5  -6  347.97   33.20
  -1   5   6  367.06   33.10
   1   5  -6  394.26   34.40
  -1   5   6  353.56   34.10
  -1   5   6  362.36   33.50
   1  -5  -6  411.36   34.20
   1  -5  -6  385.26   33.70
   1  -5  -6  417.76   33.30
  -1  -5   6  437.16   33.50
   1  -5  -6  344.47   33.00
  -1  -5   6  362.16   33.10
   1  -5  -6  348.47   33.30
  -1  -5   6  355.56   34.50
  -1  -5   6  356.16   32.90
  -1  -5   6  401.06   33.30
   1  -5  -6  375.56   33.10
   1  -5  -6  435.86   33.50
  -1  -5   6  365.26   34.00
  -1   5   5   36.00    4.40
   1   5  -5   45.80    4.90
   1   5  -5   46.90    4.90
   1   5  -5   46.40    4.90
  -1   5   5   54.89    5.40
   1   5  -5   49.50    4.60
  -1   5   5   47.50    4.10
   1   5  -5   35.10    4.30
  -1   5   5   39.10    4.90
  -1   5   5   36.50    4.10
  -1   5   5   48.10    5.30
   1   5  -5   38.20    5.00
  -1   5   5   50.59    4.40
  -1   5   5   38.10    4.20
  -1   5   5   42.30    4.50
   1   5  -5   52.49    4.70
   1   5  -5   51.89    7.40
   1  -5  -5   39.10    4.40
   1  -5  -5   44.00    4.90
  -1  -5   5   46.30    4.10
  -1  -5   5   46.00    4.50
   1  -5  -5   46.50    4.40
  -1  -5   5   45.60    4.50
   1  -5  -5   39.10    4.90
  -1  -5   5   36.90    4.20
   1  -5  -5   42.20    4.30
  -1  -5   5   47.80    4.50
   1  -5  -5   46.10    4.40
  -1  -5   5   33.60    5.00
   1  -5  -5   37.50    8.00
  -1  -5   5   41.50    4.90
   1  -5  -5   40.90    4.30
   1  -5  -5   51.59    5.20
  -1   5   4    4.70    1.40
  -1   5   4    4.00    1.50
   1   5  -4    3.30    1.20
   1   5  -4    4.00    1.20
   1   5  -4    3.80    2.20
   1   5  -4    3.50    0.90
  -1   5   4    3.70    1.40
  -1   5   4    4.50    1.50
  -1   5   4    7.00    1.00
   1   5  -4    4.70    1.30
   1  -5  -4    2.80    0.90
   1  -5  -4    5.10    1.40
  -1  -5   4    3.30    0.80
   1  -5  -4    4.70    1.40
   1  -5  -4    3.20    2.20
   1  -5  -4    2.80    1.10
   1  -5  -4    3.90    0.90
  -1  -5   4    5.50    1.10
   1  -5  -4    4.50    1.10
  -1  -5   4    3.40    1.30
  -1  -5   4    4.90    1.30
   1   5  -3   13.70    1.70
  -1   5   3   14.00    2.20
   1   5  -3   15.10    1.90
  -1   5   3   12.10    1.70
  -1   5   3   13.90    1.60
   1   5  -3   10.60    2.00
   1   5  -3   19.80    4.10
  -1   5   3   20.80    3.20
   1   5  -3   14.40    1.70
   1   5  -3   10.70    2.00
  -1  -5   3   17.10    2.20
  -1  -5   3   12.90    1.60
   1  -5  -3   19.00    2.20
   1  -5  -3   17.40    4.00
   1  -5  -3   14.00    2.20
   1  -5  -3   12.80    1.60
   1  -5  -3   15.20    2.30
   1  -5  -3   14.00    1.60
   1  -5  -2  981.40   89.29
   1  -5  -2  910.31   87.99
  -1  -5   2 1114.09   87.79
   1  -5  -2 1094.79   88.79
  -1   5   1  114.89   10.00
  -1   5   1  117.89   10.20
  -1   5   1  110.99    9.90
   1   5  -1  119.39    9.70
   1   5  -1  122.49    9.80
   1   5  -1  127.29   10.20
  -1   5   1  116.89   10.30
   1  -5  -1   99.59   10.00
   1  -5  -1  115.49   10.10
   1  -5  -1  101.49   10.20
  -1  -5   1  107.49   10.00
   1  -5  -1  101.39    9.90
  -1  -5   1  100.69    9.90
   1  -5  -1  105.39   11.00
  -1   5   0  193.58   16.90
  -1   5   0  193.18   16.80
   1   5   0  170.18   16.70
  -1   5   0  217.28   16.60
  -1   5   0  212.78   16.90
   1   5   0  216.88   16.90
   1   5   0  167.98   16.60
   1   5   0  199.08   16.70
  -1   5   0  181.08   16.70
   1  -5   0  178.38   16.90
  -1  -5   0  208.18   18.00
  -1  -5   0  172.48   16.70
   1  -5   0  194.78   17.90
   1  -5   0  206.48   16.80
   1  -5   0  179.98   16.90
  -1  -5   0  189.18   16.80
   1  -5   0  186.38   16.80
   1  -5   0  173.38   16.60
  -1  -5   0  193.28   16.80
  -1  -5   0  204.68   16.80
  -1  -5   0  188.08   16.60
   1   5   1   10.30    1.60
  -1   5  -1    9.20    2.50
   1   5   1    7.80    1.50
   1   5   1    6.00    1.20
   1   5   1    9.50    1.40
  -1   5  -1    7.20    1.30
   1   5   1    9.50    1.00
  -1   5  -1    5.70    1.20
  -1  -5  -1    7.70    1.40
  -1  -5  -1    9.30    2.40
  -1  -5  -1    9.00    1.40
   1  -5   1    7.90    1.50
  -1  -5  -1    6.30    1.20
   1  -5   1    6.70    1.20
  -1   5  -2   59.09    5.20
  -1   5  -2   54.49    5.50
  -1   5  -2   58.49    5.50
  -1   5  -2   62.39    7.00
  -1   5  -2   57.09    5.30
   1   5   2   53.69    5.40
   1   5   2   55.09    5.70
  -1   5  -2   57.89    5.20
   1   5   2   51.99    5.50
   1   5   2   59.99    5.30
   1  -5   2   55.09    5.40
  -1  -5  -2   56.39    5.80
  -1  -5  -2   54.99    5.40
  -1  -5  -2   54.19    5.50
  -1  -5  -2   65.09    7.00
  -1  -5  -2   54.19    5.10
   1  -5   2   54.09    5.20
   1  -5   2   51.49    5.50
   1  -5   2   64.69    5.20
  -1   5  -3  195.48   18.30
  -1   5  -3  220.98   18.70
  -1   5  -3  189.78   18.50
   1   5   3  202.78   18.40
   1   5   3  214.38   18.70
   1   5   3  190.08   18.20
   1   5   3  236.58   18.40
  -1   5  -3  218.68   20.60
  -1   5  -3  225.08   18.40
   1  -5   3  201.38   18.60
   1  -5   3  204.68   18.70
  -1  -5  -3  207.48   18.60
   1  -5   3  194.28   18.20
  -1  -5  -3  203.98   18.10
   1  -5   3  209.38   18.10
  -1   5  -4    4.20    1.40
   1   5   4    5.90    1.50
  -1   5  -4    7.30    1.60
  -1   5  -4    7.10    1.10
   1   5   4    6.30    1.00
  -1   5  -4    4.60    1.40
   1   5   4    6.10    1.30
   1   5   4    7.50    2.00
  -1   5  -4    7.70    3.50
   1   5   4    4.60    1.10
   1   5   4    4.00    1.30
  -1   5  -4    5.20    1.30
   1   5   4    7.90    1.60
  -1  -5  -4    5.00    1.50
   1  -5   4    6.10    1.30
  -1  -5  -4    7.90    1.70
  -1  -5  -4    5.20    2.90
  -1  -5  -4    6.60    1.20
   1  -5   4    4.60    1.50
   1  -5   4    6.40    1.40
   1  -5   4    6.40    1.10
  -1  -5  -4    7.70    1.70
  -1  -5  -4    5.60    1.00
  -1  -5  -4    6.50    1.30
   1  -5   4    5.20    1.40
  -1  -5  -4    6.20    1.70
  -1   5  -5  239.88   21.50
  -1   5  -5  264.97   21.50
   1   5   5  258.97   22.30
  -1   5  -5  243.28   21.90
   1   5   5  235.38   21.50
   1   5   5  251.17   21.30
   1   5   5  264.77   22.60
   1   5   5  230.08   22.50
  -1   5  -5  228.08   25.50
   1   5   5  241.58   21.40
  -1   5  -5  249.38   21.70
   1   5   5  254.07   22.00
   1   5   5  254.77   21.90
  -1   5  -5  265.67   22.10
  -1  -5  -5  230.88   22.20
   1  -5   5  213.88   22.50
   1  -5   5  214.98   22.20
  -1  -5  -5  250.97   21.60
  -1  -5  -5  271.37   22.00
   1  -5   5  263.97   21.80
   1  -5   5  280.77   22.20
  -1  -5  -5  223.68   21.90
   1  -5   5  268.37   21.60
   1  -5   5  235.38   21.90
  -1  -5  -5  210.88   21.80
  -1  -5  -5  209.88   22.40
   1  -5   5  240.78   21.90
  -1  -5  -5  237.58   25.80
  -1  -5  -5  267.37   21.70
  -1  -5  -5  215.88   22.40
   1  -5   5  245.18   22.20
   1  -5   5  260.67   21.70
  -1  -5  -5  275.97   22.40
  -1   5  -6   43.30    4.60
   1   5   6   40.70    4.60
  -1   5  -6   35.40    5.10
   1   5   6   41.30    4.20
  -1   5  -6   44.30    5.20
  -1   5  -6   43.30    4.50
  -1   5  -6   44.80    5.00
  -1   5  -6   42.80    4.90
  -1   5  -6   45.50    4.20
  -1   5  -6   51.79    5.80
   1   5   6   35.10    4.60
   1   5   6   45.30    4.10
   1   5   6   46.00    5.30
   1   5   6   44.50    5.50
  -1   5  -6   41.30   10.50
   1   5   6   39.30    4.40
   1   5   6   42.30    4.80
  -1   5  -6   52.69    5.70
  -1   5  -6   40.20    4.50
   1   5   6   49.60    5.60
  -1   5  -6   44.60    4.40
  -1  -5  -6   44.70    4.60
  -1  -5  -6   49.50    5.50
  -1  -5  -6   39.90    4.20
  -1  -5  -6   42.10    5.20
   1  -5   6   50.99    5.00
   1  -5   6   47.50    5.50
   1  -5   6   42.80    4.60
  -1  -5  -6   46.50    4.40
   1  -5   6   47.60    4.60
  -1  -5  -6   47.50    5.80
   1  -5   6   47.00    4.90
  -1  -5  -6   39.50    4.50
   1  -5   6   41.80    4.20
   1  -5   6   49.99    5.10
   1  -5   6   48.50    4.40
  -1  -5  -6   44.30    4.80
  -1  -5  -6   59.09   12.50
  -1  -5  -6   41.40    4.70
   1  -5   6   41.80    4.80
   1   5   7   35.10    4.00
   1   5   7   33.20    3.20
   1   5   7   30.00    4.00
  -1   5  -7   31.60    4.10
  -1   5  -7   34.50    5.80
  -1   5  -7   35.20    4.40
  -1   5  -7   25.20    4.40
   1   5   7   36.30    5.50
   1   5   7   41.60    4.30
  -1   5  -7   49.90    6.70
  -1   5  -7   32.40    3.20
   1   5   7   30.20    3.60
  -1   5  -7   25.10    3.60
  -1   5  -7   21.60    8.60
  -1  -5  -7   29.40    3.70
  -1  -5  -7   32.70    4.10
   1  -5   7   30.80    4.10
  -1  -5  -7   34.00    4.10
   1  -5   7   27.90    3.60
   1  -5   7   34.40    5.30
  -1  -5  -7   29.50   12.30
  -1  -5  -7   42.80    5.00
   1  -5   7   35.20    3.30
   1  -5   7   37.90    3.90
  -1  -5  -7   39.70    6.30
   1  -5   7   42.30    7.10
   1  -5   7   32.70    4.20
   1  -5   7   30.80    4.00
  -1  -5  -7   36.30    3.40
   1  -5   7   35.30    4.00
  -1   5  -8    7.90    2.50
   1   5   8   10.70    2.30
   1   5   8   10.60    2.40
  -1   5  -8    7.70    1.80
  -1   5  -8   10.90    1.90
   1   5   8    9.40    3.30
  -1   5  -8   14.00    3.90
   1   5   8   11.10    1.80
   1   5   8    7.60    1.80
  -1  -5  -8   14.20    2.70
  -1  -5  -8    9.20    2.50
   1  -5   8    7.00    1.90
   1  -5   8   10.40    2.30
   1  -5   8    9.00    1.20
  -1  -5  -8   16.00    4.50
   1  -5   8   10.90    3.40
  -1  -5  -8   13.30    3.90
  -1  -5  -8    8.40    1.80
   1  -5   8    9.60    1.90
  -1  -5  -8   10.60    2.20
   1  -5   8    6.80    1.50
  -1   5  -9  103.29   11.30
  -1   5  -9  135.39   11.70
   1   5   9  122.19   11.60
   1   5   9  129.39   11.50
   1   5   9  127.79   11.10
   1   5   9  107.69   11.30
  -1  -5  -9  111.09   11.30
   1  -5   9  125.89   11.50
   1  -5   9  126.39   11.10
  -1  -5  -9  132.99   11.20
  -1  -5  -9  125.29   12.30
  -1  -5  -9  129.19   11.60
  -1   5 -10    9.60    1.60
   1   5  10   10.80    1.30
   1   5  10    7.50    1.90
   1  -5  10    8.10    1.50
   1  -5  10   11.50    1.40
  -1  -5 -10   11.30    1.80
  -1   6  10   28.80    3.00
  -1   6  10   25.10    2.80
   1   6 -10   20.90    2.60
  -1   6  10   19.90    2.40
   1  -6 -10   24.30    2.70
   1   6  -9    9.60    1.90
  -1   6   9    6.90    1.40
  -1   6   9    7.70    1.90
  -1   6   9    7.50    1.90
  -1   6   9    4.00    1.80
   1   6  -9    9.50    1.60
   1  -6  -9    9.40    1.80
   1  -6  -9   10.90    1.70
  -1  -6   9    7.90    2.00
   1  -6  -9    9.70    2.70
  -1  -6   9   10.30    1.80
   1  -6  -9   13.90    2.30
  -1  -6   9    8.50    1.80
  -1  -6   9    3.80    1.90
  -1   6   8    4.50    1.60
  -1   6   8    5.40    2.90
   1   6  -8    5.60    1.20
  -1   6   8    4.50    1.60
  -1   6   8    4.50    1.20
  -1   6   8    5.10    1.20
  -1   6   8    2.50    1.20
   1   6  -8   -0.60    4.30
   1   6  -8    2.00    2.10
  -1  -6   8    4.70    1.60
   1  -6  -8    5.30    2.10
  -1  -6   8    4.10    2.10
   1  -6  -8    4.50    1.60
  -1  -6   8    4.40    1.40
   1  -6  -8    4.20    1.80
   1  -6  -8   -2.20    5.50
  -1  -6   8    3.40    1.10
   1  -6  -8    3.30    2.20
  -1  -6   8    4.40    1.70
  -1  -6   8    2.60    1.20
   1  -6  -8    6.70    4.50
   1   6  -7    7.40    1.50
  -1   6   7    3.10    0.80
   1   6  -7    6.10    2.40
   1   6  -7    5.50    1.80
   1   6  -7    3.10    1.20
   1   6  -7    6.20    2.20
  -1   6   7    6.40    1.40
  -1   6   7    3.70    2.40
  -1   6   7    4.40    1.40
  -1   6   7    6.00    1.50
   1   6  -7    3.30    1.80
  -1   6   7    3.90    1.90
  -1   6   7    3.80    1.20
   1   6  -7    6.20    2.90
  -1   6   7    7.10    1.90
   1   6  -7    6.80    4.70
   1   6  -7    3.90    1.30
  -1  -6   7    4.30    1.00
  -1  -6   7    4.70    1.60
   1  -6  -7    5.50    2.70
   1  -6  -7    4.00    1.10
  -1  -6   7    3.80    1.40
  -1  -6   7    4.00    1.30
  -1  -6   7    4.90    1.50
  -1  -6   7    3.00    1.60
  -1  -6   7    6.80    2.00
   1  -6  -7    7.30    3.00
  -1  -6   7    5.50    1.40
   1  -6  -7    8.70    5.50
  -1  -6   7    4.80    1.60
   1  -6  -7    5.20    2.00
  -1  -6   7    5.50    2.60
   1  -6  -7    4.80    1.40
   1  -6  -7    4.30    2.10
  -1   6   6    9.80    1.60
   1   6  -6   11.40    2.60
   1   6  -6    9.10    2.20
   1   6  -6    9.60    2.60
  -1   6   6   10.90    2.90
  -1   6   6   11.20    1.50
  -1   6   6   14.50    2.60
  -1   6   6    8.40    1.80
  -1   6   6    4.80    2.00
  -1   6   6    8.90    1.90
   1   6  -6    9.00    2.40
   1   6  -6    7.10    1.70
   1   6  -6    7.90    4.50
   1   6  -6   13.20    1.90
  -1   6   6   11.60    2.80
   1   6  -6   11.90    2.70
   1   6  -6    9.40    1.90
  -1   6   6   12.70    3.00
  -1  -6   6    9.90    1.90
   1  -6  -6    9.00    4.40
  -1  -6   6   12.60    2.60
  -1  -6   6    9.50    3.70
  -1  -6   6   11.10    2.20
  -1  -6   6   13.80    2.40
   1  -6  -6    8.90    1.30
  -1  -6   6    8.40    1.30
   1  -6  -6   10.70    2.70
   1  -6  -6    8.80    1.70
   1  -6  -6   13.50    2.90
   1  -6  -6    7.90    1.50
   1  -6  -6   11.20    2.10
   1  -6  -6    7.00    1.70
  -1  -6   6   12.60    2.80
  -1  -6   6   10.40    1.80
  -1  -6   6    8.30    1.60
   1   6  -5  297.27   26.40
   1   6  -5  282.47   22.80
  -1   6   5  232.08   22.10
  -1   6   5  269.07   23.30
   1   6  -5  248.68   22.40
  -1   6   5  260.07   22.40
  -1   6   5  224.78   22.80
  -1   6   5  267.67   22.20
  -1   6   5  228.48   22.00
   1   6  -5  234.08   22.10
   1   6  -5  246.08   23.00
   1   6  -5  267.47   22.40
  -1   6   5  272.37   23.50
   1   6  -5  261.37   22.10
   1   6  -5  268.37   23.00
   1   6  -5  272.17   22.80
  -1  -6   5  253.97   22.20
   1  -6  -5  228.78   22.70
   1  -6  -5  219.78   22.80
  -1  -6   5  235.08   23.20
  -1  -6   5  245.08   22.80
  -1  -6   5  227.88   21.90
   1  -6  -5  290.17   22.20
  -1  -6   5  277.87   22.40
   1  -6  -5  262.77   22.40
  -1  -6   5  222.28   22.20
   1  -6  -5  224.08   25.40
  -1  -6   5  239.08   22.20
  -1  -6   5  269.57   22.40
   1  -6  -5  252.67   22.30
   1  -6  -5  243.38   22.00
   1  -6  -5  265.97   22.30
  -1   6   4   32.70    4.70
   1   6  -4   44.00    4.40
  -1   6   4   34.80    4.20
   1   6  -4   33.60    3.70
   1   6  -4   42.50    4.20
   1   6  -4   34.80    6.90
   1   6  -4   32.90    4.20
  -1   6   4   37.00    3.60
   1   6  -4   39.10    4.10
  -1   6   4   37.90    3.70
  -1  -6   4   33.90    3.80
  -1  -6   4   37.20    3.80
   1  -6  -4   35.10    4.30
  -1  -6   4   42.40    4.00
  -1  -6   4   40.80    4.20
   1  -6  -4   38.60    3.90
  -1  -6   4   37.20    4.50
   1  -6  -4   43.20    4.40
   1  -6  -4   33.50    4.10
   1  -6  -4   37.50    3.70
   1  -6  -4   42.30    3.90
   1  -6  -4   57.89    9.20
  -1   6   3  813.32   63.09
   1   6  -3  663.43   62.79
   1   6  -3  813.72   62.79
   1   6  -3  748.83   62.89
  -1   6   3  658.83   63.29
  -1   6   3  661.43   62.79
   1   6  -3  711.23   62.39
  -1   6   3  673.33   62.29
   1  -6  -3  733.83   64.79
  -1  -6   3  704.03   62.49
   1  -6  -3  765.62   62.79
   1  -6  -3  742.23   62.39
  -1  -6   3  718.83   62.69
  -1  -6   3  770.32   63.09
   1   6  -2  126.29   10.40
   1   6  -2  115.99   10.50
   1   6  -2  120.89   10.30
   1   6  -2  101.49   10.50
   1   6  -2  123.89   10.00
   1   6  -2  109.09   10.50
  -1   6   2  114.99   10.30
  -1   6   2  113.99   10.10
  -1   6   2  106.19   10.40
   1   6  -2  124.49   10.00
  -1   6   2  106.69   10.80
   1   6  -2  113.59   11.60
  -1   6   2  118.29   10.60
   1  -6  -2  103.19   10.40
   1  -6  -2  124.99   10.40
   1  -6  -2  117.59   11.00
  -1  -6   2  130.49   10.70
   1  -6  -2  107.79   10.30
   1  -6  -2  108.89   10.50
   1  -6  -2  122.49   12.00
  -1  -6   2  103.09   10.10
  -1  -6   2  108.29   10.30
   1   6  -1  377.16   30.20
   1   6  -1  360.16   30.10
   1   6  -1  366.36   30.60
  -1   6   1  374.36   30.20
   1   6  -1  330.27   30.70
  -1   6   1  327.37   30.70
  -1   6   1  323.57   30.50
  -1  -6   1  325.07   30.40
  -1  -6   1  321.27   30.50
   1  -6  -1  345.27   31.80
   1  -6  -1  325.77   30.80
   1  -6  -1  335.57   30.50
   1  -6  -1  378.96   30.60
   1  -6  -1  383.36   30.60
  -1  -6   1  380.86   30.30
   1   6   0   23.60    2.10
   1   6   0   18.70    2.10
   1   6   0   23.30    2.30
   1   6   0   16.00    2.10
  -1   6   0   18.50    2.20
  -1   6   0   20.10    2.30
  -1   6   0   18.30    2.00
   1   6   0   23.60    2.40
  -1   6   0   19.80    2.30
   1  -6   0   19.10    2.10
   1  -6   0   27.30    4.50
  -1  -6   0   18.00    2.20
   1  -6   0   21.00    2.30
  -1  -6   0   32.20    5.30
  -1  -6   0   21.00    2.20
   1  -6   0   17.80    2.30
   1  -6   0   18.80    2.40
  -1  -6   0   21.30    2.30
  -1  -6  -1 2090.39  180.38
  -1   6  -2   48.80    4.60
   1   6   2   53.39    4.80
   1   6   2   46.10    5.00
  -1   6  -2   45.70    4.70
  -1   6  -2   50.59    5.00
  -1   6  -2   52.09    6.50
  -1   6  -2   45.60    4.90
  -1   6  -2   50.99    4.60
  -1  -6  -2   54.59    4.90
  -1  -6  -2   56.49    6.60
  -1  -6  -2   50.39    4.60
  -1  -6  -2   49.10    5.00
  -1  -6  -2   61.29    5.10
   1  -6   2   47.50    5.10
  -1  -6  -2   43.30    5.20
   1  -6   2   46.20    4.70
   1  -6   2   51.39    4.90
  -1   6  -3   38.30    4.40
   1   6   3   46.00    4.20
   1   6   3   42.00    4.30
  -1   6  -3   38.20    4.20
  -1   6  -3   39.60    4.10
   1   6   3   46.20    4.60
  -1   6  -3   49.20    6.50
  -1   6  -3   41.60    4.40
   1  -6   3   38.20    4.10
   1  -6   3   36.50    4.50
   1  -6   3   36.30    3.90
   1  -6   3   38.80    4.30
   1  -6   3   46.30    4.20
  -1  -6  -3   45.50    4.50
  -1  -6  -3   44.70    4.60
  -1  -6  -3   45.80    6.30
  -1   6  -4    6.90    1.60
   1   6   4   10.90    1.90
  -1   6  -4   11.40    2.30
   1   6   4   10.30    1.40
   1   6   4    9.50    2.10
   1   6   4    7.70    1.60
   1   6   4    6.90    1.80
   1   6   4   12.20    1.90
   1   6   4   12.20    1.50
  -1   6  -4    6.80    1.70
  -1   6  -4   12.70    4.40
  -1   6  -4   11.60    2.10
   1   6   4    9.90    2.00
  -1   6  -4   11.50    1.50
  -1  -6  -4    8.80    1.60
   1  -6   4    9.00    1.80
  -1  -6  -4    7.40    3.50
   1  -6   4    8.00    1.90
  -1  -6  -4    7.90    1.50
   1  -6   4    9.20    1.40
  -1  -6  -4    7.70    1.90
  -1  -6  -4   11.80    2.50
  -1  -6  -4    9.30    1.90
   1  -6   4   10.10    1.80
   1  -6   4    9.60    1.50
  -1  -6  -4    9.70    1.40
  -1  -6  -4   10.00    2.10
   1  -6   4   10.70    2.40
   1   6   5  134.89   12.10
   1   6   5  145.09   12.60
   1   6   5  160.18   13.30
  -1   6  -5  141.09   12.30
  -1   6  -5  120.69   13.00
   1   6   5  133.79   12.60
   1   6   5  144.69   12.00
   1   6   5  139.49   12.80
   1   6   5  138.49   12.00
   1   6   5  121.79   13.20
  -1   6  -5  143.39   12.60
  -1   6  -5  153.08   13.30
   1   6   5  138.89   13.40
  -1   6  -5  137.09   12.30
  -1   6  -5  135.69   16.30
  -1   6  -5  127.39   12.30
   1   6   5  145.99   12.70
  -1   6  -5  141.89   12.20
   1   6   5  121.69   12.40
  -1  -6  -5  129.09   12.30
  -1  -6  -5  130.19   12.40
   1  -6   5  150.58   13.20
  -1  -6  -5  113.99   15.80
   1  -6   5  121.39   13.20
  -1  -6  -5  162.08   13.20
  -1  -6  -5  114.09   13.10
   1  -6   5  127.79   12.00
  -1  -6  -5  136.49   13.00
   1  -6   5  126.79   12.30
  -1  -6  -5  143.99   12.00
  -1  -6  -5  140.79   13.30
  -1   6  -6  112.29   11.40
   1   6   6  133.89   11.70
   1   6   6  124.69   12.60
   1   6   6  108.39   11.30
  -1   6  -6  148.59   12.80
  -1   6  -6  129.29   12.20
   1   6   6  122.09   12.10
  -1   6  -6  124.59   12.20
  -1   6  -6  133.99   11.10
  -1   6  -6  117.69   11.40
  -1   6  -6  104.29   12.30
   1   6   6  119.09   11.10
  -1   6  -6  126.69   27.30
   1   6   6  141.39   12.70
  -1   6  -6  121.39   11.20
   1   6   6  131.99   11.00
   1   6   6  114.49   11.70
  -1   6  -6  140.59   13.00
   1   6   6  128.99   11.80
  -1   6  -6  114.59   11.70
  -1  -6  -6  108.69   11.60
   1  -6   6  134.69   11.50
  -1  -6  -6  123.79   11.70
   1  -6   6  123.69   11.10
  -1  -6  -6  117.49   12.60
  -1  -6  -6  136.69   11.30
  -1  -6  -6  119.19   11.10
  -1  -6  -6  110.09   12.10
  -1  -6  -6  118.39   11.50
   1  -6   6  144.69   11.80
   1  -6   6  126.79   11.80
   1  -6   6  130.49   12.00
   1  -6   6  128.39   11.80
   1  -6   6  108.39   12.20
  -1  -6  -6  136.99   11.90
   1  -6   6  139.89   13.20
   1  -6   6  138.69   11.30
   1  -6   6  119.19   11.50
  -1  -6  -6  143.89   12.50
  -1  -6  -6  112.49   16.50
   1   6   7    5.40    1.50
  -1   6  -7    7.40    1.60
  -1   6  -7    9.50    6.50
   1   6   7    6.60    1.50
   1   6   7    4.60    1.70
  -1   6  -7    6.10    1.00
   1   6   7    5.30    0.90
  -1   6  -7    7.30    2.20
  -1   6  -7    4.00    1.20
  -1   6  -7    7.80    2.10
  -1   6  -7    4.50    1.60
   1   6   7    7.10    1.90
   1  -6   7    8.50    2.00
   1  -6   7    5.30    1.60
  -1  -6  -7    4.90    1.30
   1  -6   7    5.70    1.20
   1  -6   7    5.50    1.80
  -1  -6  -7    4.10    1.50
  -1  -6  -7    7.10    2.40
   1  -6   7    5.70    1.40
   1  -6   7    6.50    1.10
  -1  -6  -7    6.10    1.10
   1  -6   7   11.60    3.40
  -1  -6  -7    5.90    1.60
  -1  -6  -7    6.00    1.50
  -1  -6  -7    9.20    4.10
   1  -6   7    4.80    1.30
   1  -6   7    6.20    3.20
   1  -6   7    6.90    1.80
  -1   6  -8   49.10    4.70
  -1   6  -8   41.30    5.00
   1   6   8   37.40    4.40
  -1   6  -8   39.60    7.10
   1   6   8   48.50    5.20
   1   6   8   46.60    5.00
   1   6   8   40.00    4.80
   1   6   8   70.69    8.90
  -1   6  -8   51.49    9.80
  -1  -6  -8   45.50    7.80
   1  -6   8   41.60    5.00
   1  -6   8   52.99    7.30
  -1  -6  -8   48.50    5.90
  -1  -6  -8   48.10    5.10
  -1  -6  -8   40.40    4.80
   1  -6   8   40.50    4.60
   1  -6   8   44.70    5.10
  -1  -6  -8   60.59    8.20
   1  -6   8   41.60    4.90
  -1  -6  -8   40.30    4.50
   1   6   9   34.30    3.30
  -1   6  -9   25.50    3.40
   1   6   9   33.60    3.60
  -1   6  -9   29.60    3.20
   1   6   9   25.90    3.40
   1   6   9   26.80    3.60
   1  -6   9   19.10    4.60
  -1  -6  -9   25.00    3.40
  -1  -6  -9   32.20    3.30
  -1  -6  -9   29.00    3.60
  -1  -6  -9   34.70    4.50
   1  -6   9   30.10    3.20
  -1   6 -10   28.60    3.00
   1   6  10   26.10    3.00
   1  -6  10   33.40    2.80
  -1  -6 -10   24.60    3.00
   1  -6  10   26.70    3.00
  -1   7  10   52.39    4.90
  -1   7  10   40.30    4.70
   1   7 -10   42.40    4.60
  -1   7  10   53.79    4.50
  -1  -7  10   47.70    4.60
   1  -7 -10   49.20    4.70
  -1   7   9    2.50    0.90
   1   7  -9    2.30    1.10
  -1   7   9    2.50    1.20
  -1   7   9    2.70    1.30
  -1   7   9    1.00    1.10
   1  -7  -9    3.90    1.30
   1  -7  -9    4.20    1.30
  -1  -7   9    2.50    1.30
   1  -7  -9    2.60    1.80
  -1  -7   9    3.80    1.10
  -1  -7   9    1.40    1.20
  -1  -7   9    2.60    1.30
  -1   7   8  171.28   14.00
  -1   7   8  175.38   16.50
  -1   7   8  146.69   14.40
  -1   7   8  135.69   14.70
   1   7  -8  166.28   14.30
  -1   7   8  162.88   14.20
   1   7  -8  160.88   14.90
  -1   7   8  145.89   14.80
  -1   7   8  142.39   15.00
   1   7  -8  154.98   16.50
   1  -7  -8  152.38   16.90
  -1  -7   8  148.89   14.60
   1  -7  -8  145.99   14.70
   1  -7  -8  167.38   14.40
  -1  -7   8  184.48   15.10
  -1  -7   8  148.69   14.90
   1  -7  -8  174.28   15.00
  -1  -7   8  170.88   14.70
  -1  -7   8  166.38   14.20
   1  -7  -8  155.98   18.00
   1  -7  -8  179.18   15.90
  -1  -7   8  166.58   16.00
   1   7  -7    1.80    1.60
  -1   7   7    0.70    0.90
   1   7  -7    0.40    0.80
  -1   7   7    0.20    0.50
  -1   7   7   -0.70    2.10
   1   7  -7    0.70    1.90
  -1   7   7    1.00    0.80
   1   7  -7    0.60    1.10
  -1   7   7    1.30    1.50
   1   7  -7   -1.00    3.30
   1   7  -7    0.60    0.90
   1   7  -7   -2.20    2.10
  -1   7   7   -0.70    1.00
   1   7  -7    0.40    0.70
  -1   7   7    1.50    1.10
  -1   7   7    1.00    0.90
  -1   7   7    0.60    0.70
   1   7  -7    3.50    1.30
   1   7  -7    0.30    1.60
  -1  -7   7    1.20    0.80
   1  -7  -7    0.40    1.10
  -1  -7   7   -0.10    0.80
  -1  -7   7   -0.30    1.10
   1  -7  -7    0.90    1.40
   1  -7  -7   -0.50    0.70
  -1  -7   7    0.90    0.60
   1  -7  -7    0.80    1.00
  -1  -7   7   -0.30    1.00
  -1  -7   7   -0.10    0.80
  -1  -7   7    0.00    1.00
  -1  -7   7    1.00    1.60
   1  -7  -7    1.10    1.80
  -1  -7   7    0.70    1.30
   1  -7  -7    0.30    4.40
   1  -7  -7   -0.30    0.70
  -1  -7   7    1.10    0.90
   1   7  -6   97.99   10.90
   1   7  -6  116.99    9.70
  -1   7   6   91.99    9.40
   1   7  -6   97.99    9.90
   1   7  -6  109.09   10.50
  -1   7   6   95.19   10.90
  -1   7   6   99.29    9.30
  -1   7   6  114.59   11.00
   1   7  -6  107.99   10.80
  -1   7   6  114.09    9.70
   1   7  -6  108.49   10.80
   1   7  -6   88.19   13.30
  -1   7   6  100.99    9.90
   1   7  -6  110.59    9.90
  -1   7   6  106.69   10.80
  -1   7   6  111.09   10.10
  -1   7   6   98.29    9.60
  -1  -7   6  105.29    9.80
   1  -7  -6  101.19   10.60
   1  -7  -6  109.59   10.00
  -1  -7   6  118.09   10.10
   1  -7  -6  102.49    9.60
  -1  -7   6   98.39    9.60
  -1  -7   6  100.09   11.10
   1  -7  -6  105.39    9.20
  -1  -7   6   90.89    9.30
  -1  -7   6  118.89    9.90
   1  -7  -6  104.29    9.90
   1  -7  -6  130.29   11.20
   1  -7  -6   96.99    9.70
  -1  -7   6   98.09   10.50
   1   7  -5    2.30    1.00
  -1   7   5    4.00    1.00
   1   7  -5    3.50    1.40
  -1   7   5    3.30    1.80
   1   7  -5    3.70    0.90
  -1   7   5    2.30    0.90
   1   7  -5    4.10    2.80
  -1   7   5    4.30    1.80
  -1   7   5    7.30    2.80
  -1   7   5    2.20    0.90
   1   7  -5    4.60    1.50
  -1   7   5    2.90    1.40
   1   7  -5    2.30    1.10
  -1   7   5    3.90    1.60
  -1   7   5    4.10    0.80
   1   7  -5    2.50    1.30
   1   7  -5    4.20    1.30
   1   7  -5    3.60    1.30
  -1  -7   5    3.90    1.00
   1  -7  -5    2.00    1.20
   1  -7  -5    3.30    0.80
  -1  -7   5    3.90    1.20
   1  -7  -5    6.50    3.60
   1  -7  -5    2.60    1.00
   1  -7  -5    4.40    1.70
   1  -7  -5    4.20    1.10
   1  -7  -5    2.30    1.40
  -1  -7   5    4.80    1.90
   1  -7  -5    3.30    1.00
  -1  -7   5    3.60    0.90
   1  -7  -5    2.30    1.00
  -1  -7   5    4.30    1.30
   1  -7  -5    3.30    1.40
  -1  -7   5    3.00    1.30
   1   7  -4  285.47   28.00
  -1   7   4  278.27   25.20
  -1   7   4  289.47   26.60
   1   7  -4  320.07   25.60
  -1   7   4  276.37   24.90
  -1   7   4  324.17   25.30
  -1   7   4  280.57   25.00
   1   7  -4  281.07   25.40
   1   7  -4  311.67   25.80
   1   7  -4  249.78   25.50
   1   7  -4  274.87   25.20
  -1   7   4  312.87   26.10
  -1   7   4  323.77   25.90
  -1  -7   4  266.37   25.00
   1  -7  -4  255.37   28.60
  -1  -7   4  276.17   25.10
  -1  -7   4  278.97   25.90
   1  -7  -4  282.67   25.70
   1  -7  -4  262.97   25.20
  -1  -7   4  301.17   25.30
  -1  -7   4  274.67   25.20
   1  -7  -4  294.47   25.00
  -1  -7   4  327.47   25.70
   1  -7  -4  278.37   25.60
  -1   7   3   45.30    5.20
  -1   7   3   47.70    4.80
   1   7  -3   58.09    6.80
  -1   7   3   51.59    4.80
   1   7  -3   58.39    5.20
   1   7  -3   52.39    5.00
   1   7  -3   42.40    5.10
  -1   7   3   46.20    5.60
  -1   7   3   53.99    5.20
   1   7  -3   45.50    5.00
  -1  -7   3   44.90    4.70
   1  -7  -3   49.90    4.60
  -1  -7   3   46.00    5.00
   1  -7  -3   45.90    5.00
  -1  -7   3   45.40    5.20
  -1  -7   3   53.69    4.70
   1  -7  -3   56.79    7.10
   1  -7  -2 2502.35  216.08
   1   7  -1   36.70    3.20
   1   7  -1   37.50    3.70
   1   7  -1   32.30    3.70
  -1   7   1   35.10    3.90
   1   7  -1   38.20    3.60
   1   7  -1   34.60    3.40
   1   7  -1   38.30    3.30
  -1   7   1   33.00    3.60
  -1   7   1   29.90    3.20
  -1   7   1   31.50    3.60
   1   7  -1   40.80    3.70
   1  -7  -1   28.30    3.40
   1  -7  -1   39.50    3.80
   1  -7  -1   34.70    4.80
  -1  -7   1   31.10    3.50
   1  -7  -1   31.50    3.60
   1  -7  -1   33.60    3.80
  -1  -7   1   40.40    5.10
  -1  -7   1   32.60    3.50
  -1   7   0  192.88   19.60
   1   7   0  236.58   19.80
  -1   7   0  223.48   19.90
  -1   7   0  205.18   19.50
  -1   7   0  227.98   19.80
   1   7   0  245.98   19.70
  -1   7   0  250.57   19.50
  -1   7   0  199.48   19.80
   1   7   0  236.28   19.60
   1   7   0  254.27   19.80
  -1  -7   0  217.88   19.40
   1  -7   0  241.58   19.60
   1  -7   0  227.98   20.00
   1  -7   0  204.68   19.90
   1  -7   0  241.68   21.50
  -1  -7   0  220.68   19.70
  -1  -7   0  209.48   19.70
   1  -7   0  215.98   19.80
  -1  -7   0  216.08   19.70
  -1   7  -1 1096.99  102.99
   1   7   1 1198.78  101.29
  -1  -7  -1 1108.09  101.69
   1  -7   1 1232.58  101.19
  -1  -7  -1 1259.87  101.39
  -1   7  -2  462.25   42.70
  -1   7  -2  496.85   45.10
  -1   7  -2  538.85   43.40
   1   7   2  435.26   43.40
   1   7   2  539.15   43.00
  -1   7  -2  437.56   43.10
   1   7   2  535.55   43.30
  -1  -7  -2  470.55   43.60
  -1  -7  -2  439.06   43.00
   1  -7   2  547.45   43.50
   1  -7   2  514.25   42.80
  -1  -7  -2  550.14   43.30
  -1  -7  -2  501.25   43.30
   1   7   3  108.99   11.10
  -1   7  -3  119.29   10.10
  -1   7  -3  107.59   10.70
  -1   7  -3  117.59   10.60
  -1   7  -3  139.79   13.40
  -1   7  -3  110.29   10.20
   1   7   3  115.99   10.00
   1   7   3   99.89   10.70
  -1   7  -3  111.29   10.70
   1   7   3  127.39   10.40
  -1  -7  -3  132.79   13.20
   1  -7   3  100.19   10.70
   1  -7   3   96.69   10.10
  -1  -7  -3  119.99   10.80
   1  -7   3  123.89   10.40
   1  -7   3  109.49   10.50
   1  -7   3  108.19   10.30
  -1  -7  -3  112.49   10.70
  -1   7  -4   26.30    3.10
   1   7   4   22.30    2.90
   1   7   4   34.00    3.60
   1   7   4   28.40    4.30
  -1   7  -4   27.30    3.40
  -1   7  -4   27.90    3.60
   1   7   4   24.60    2.90
  -1   7  -4   27.60    2.70
  -1   7  -4   24.10    3.10
  -1   7  -4   34.10    7.50
   1   7   4   29.40    3.10
   1   7   4   26.10    2.70
  -1  -7  -4   27.40    3.00
   1  -7   4   22.10    3.00
   1  -7   4   25.30    2.70
   1  -7   4   24.10    3.50
  -1  -7  -4   32.60    3.50
   1  -7   4   28.70    3.10
  -1  -7  -4   29.40    3.70
  -1  -7  -4   22.80    3.60
  -1  -7  -4   24.90    2.80
   1  -7   4   28.80    2.80
   1  -7   4   24.70    3.30
  -1  -7  -4   24.50    2.70
  -1  -7  -4   23.10    3.20
  -1  -7  -4   39.50    7.80
   1   7   5   20.60    3.00
  -1   7  -5   18.60    2.20
  -1   7  -5   18.60    2.50
  -1   7  -5   17.80    3.10
   1   7   5   18.60    2.80
   1   7   5   19.00    2.70
   1   7   5   16.00    2.40
  -1   7  -5   22.70    6.50
   1   7   5   18.70    2.30
  -1   7  -5   17.90    3.10
   1   7   5   15.70    3.40
  -1   7  -5   23.30    3.00
  -1   7  -5   12.30    2.90
  -1   7  -5   19.40    2.30
   1   7   5   21.60    2.40
  -1   7  -5   18.90    2.10
   1   7   5   17.90    3.40
   1   7   5   19.50    2.10
  -1   7  -5   22.60    3.20
   1   7   5   22.30    2.10
  -1   7  -5   19.10    2.40
   1   7   5   24.30    3.80
  -1  -7  -5   20.00    2.40
   1  -7   5   17.60    2.00
   1  -7   5   19.00    2.70
  -1  -7  -5   21.70    4.20
  -1  -7  -5   18.30    2.50
  -1  -7  -5   21.20    3.40
   1  -7   5   28.80    3.50
  -1  -7  -5   23.50    2.50
   1  -7   5   12.00    2.90
   1  -7   5   21.20    2.30
  -1  -7  -5   19.70    3.40
   1  -7   5   18.60    3.20
  -1  -7  -5   14.70    2.10
   1  -7   5   17.90    3.00
  -1  -7  -5   16.80    2.10
  -1  -7  -5   23.00    3.90
   1  -7   5   15.00    2.60
  -1  -7  -5   16.20    5.80
  -1   7  -6  122.39   11.20
  -1   7  -6  147.69   12.80
   1   7   6  116.99   11.20
   1   7   6  132.59   12.10
   1   7   6  144.49   12.80
   1   7   6  131.99   11.80
   1   7   6  126.89   11.00
   1   7   6  122.29   12.80
  -1   7  -6  103.49   16.30
  -1   7  -6  124.29   12.30
   1   7   6  111.99   11.80
  -1   7  -6  124.69   11.10
  -1   7  -6  138.09   13.00
   1  -7   6  139.69   11.40
   1  -7   6  111.19   12.30
  -1  -7  -6  114.49   12.70
   1  -7   6  116.09   11.80
  -1  -7  -6  111.59   11.70
  -1  -7  -6  102.19   16.30
   1  -7   6  136.89   12.00
   1  -7   6  119.79   13.10
  -1  -7  -6  119.79   12.40
   1  -7   6  134.39   11.80
   1  -7   6  129.19   11.70
  -1  -7  -6  122.89   11.80
  -1  -7  -6  130.89   11.60
  -1  -7  -6  131.89   12.50
   1  -7   6  112.09   12.30
   1  -7   6  127.59   12.10
  -1  -7  -6  110.99   12.30
  -1  -7  -6  137.39   11.40
   1  -7   6  136.09   11.80
  -1   7  -7  180.58   16.80
   1   7   7  192.08   16.80
   1   7   7  173.58   15.70
  -1   7  -7  169.78   18.20
  -1   7  -7  190.88   17.70
   1   7   7  198.28   17.90
  -1   7  -7  179.88   16.30
  -1   7  -7  183.98   16.40
   1   7   7  153.48   16.50
   1   7   7  215.98   17.20
  -1   7  -7  174.18   17.30
   1   7   7  186.38   16.30
   1  -7   7  189.08   18.70
   1  -7   7  189.18   17.00
  -1  -7  -7  160.18   16.30
   1  -7   7  190.18   16.50
   1  -7   7  151.68   16.60
   1  -7   7  190.68   16.70
   1  -7   7  204.88   16.00
  -1  -7  -7  159.78   17.30
   1  -7   7  166.28   16.40
  -1  -7  -7  188.78   16.70
   1  -7   7  196.08   17.80
  -1  -7  -7  162.18   16.60
   1  -7   7  195.98   16.90
  -1  -7  -7  207.58   18.30
  -1  -7  -7  172.48   16.10
  -1  -7  -7  188.98   15.90
   1  -7   7  181.68   16.10
   1   7   8    0.10    0.60
   1   7   8   -0.20    0.70
  -1   7  -8   -0.30    0.70
   1   7   8    0.40    0.90
  -1   7  -8   -0.40    0.90
   1   7   8   -0.10    0.90
  -1   7  -8    0.80    2.10
  -1  -7  -8    1.20    1.10
  -1  -7  -8    1.30    0.70
   1  -7   8    1.40    1.30
  -1  -7  -8   -0.20    0.90
   1  -7   8   -0.80    1.00
  -1  -7  -8    2.70    3.60
   1  -7   8    0.20    1.30
   1  -7   8    0.50    3.30
  -1  -7  -8   -0.20    1.30
   1  -7   8    0.50    0.70
  -1   7  -9   60.59    5.60
   1   7   9   64.29    5.90
   1   7   9   65.19    6.30
   1   7   9   59.09    6.00
  -1   7  -9   53.69    6.00
  -1  -7  -9   57.99    6.10
   1  -7   9   61.09    5.80
  -1  -7  -9   66.89    7.00
   1  -7   9   49.10    6.00
  -1   7 -10    9.40    1.70
   1   7  10   10.50    1.60
   1  -7  10   12.30    1.30
   1  -7  10    8.60    1.50
  -1  -7 -10    9.80    1.50
  -1   8  10  202.28   18.10
  -1   8  10  183.58   17.90
   1   8 -10  199.58   17.90
   1  -8 -10  229.38   18.00
  -1   8   9   17.40    2.20
  -1   8   9   17.10    2.90
   1   8  -9   22.90    2.70
  -1   8   9   15.70    2.50
  -1   8   9   20.70    3.40
  -1  -8   9   15.50    2.60
  -1  -8   9   20.30    2.60
   1  -8  -9   16.90    2.10
  -1  -8   9   17.20    2.30
   1  -8  -9   12.20    2.20
   1  -8  -9   25.30    2.90
  -1  -8   9   13.60    2.60
   1  -8  -9   17.70    3.20
  -1   8   8    4.30    1.20
  -1   8   8   11.40    2.30
  -1   8   8    9.40    4.00
   1   8  -8    7.80    1.40
  -1   8   8    9.40    2.30
  -1   8   8    4.80    1.70
  -1   8   8    8.70    1.20
   1   8  -8    8.60    2.10
   1   8  -8    2.40    5.50
  -1  -8   8    7.90    2.10
  -1  -8   8   11.10    2.20
   1  -8  -8    8.80    1.60
  -1  -8   8   10.30    4.40
   1  -8  -8    6.80    2.30
  -1  -8   8    7.10    1.70
  -1  -8   8    7.50    1.30
   1  -8  -8    6.70    3.80
  -1  -8   8    7.00    1.60
   1  -8  -8   10.40    2.30
   1  -8  -8    7.70    1.90
  -1  -8   8    6.60    2.10
   1  -8  -8    5.60    7.60
  -1  -8   8    9.10    2.40
   1   8  -7    0.60    3.60
  -1   8   7    3.00    1.30
   1   8  -7    2.60    1.60
   1   8  -7    1.60    0.90
  -1   8   7    0.30    2.10
  -1   8   7    0.50    1.10
   1   8  -7    1.10    1.00
  -1   8   7    2.20    0.90
   1   8  -7    2.50    2.00
   1   8  -7   -0.50    2.60
   1   8  -7    0.80    1.60
   1   8  -7    1.70    1.10
  -1   8   7    1.60    0.90
  -1   8   7    1.50    1.10
  -1   8   7    1.90    0.60
  -1   8   7    6.80    3.80
  -1   8   7    1.00    1.10
  -1  -8   7    0.00    1.20
  -1  -8   7    0.70    0.90
   1  -8  -7    0.70    1.20
  -1  -8   7    1.40    1.20
  -1  -8   7    1.40    0.70
  -1  -8   7    1.40    0.90
  -1  -8   7    2.10    1.30
  -1  -8   7    1.10    2.10
   1  -8  -7    1.90    1.10
   1  -8  -7    1.30    1.40
   1  -8  -7    0.80    1.00
  -1  -8   7    2.30    0.90
   1  -8  -7    1.40    0.90
   1  -8  -7   -3.00    4.00
  -1  -8   7    2.30    1.50
  -1  -8   7    3.20    1.50
   1  -8  -7    3.10    2.40
  -1   8   6   64.79    6.30
  -1   8   6   62.49    7.00
   1   8  -6   67.69    5.80
  -1   8   6   68.49    6.40
  -1   8   6   69.39    7.40
   1   8  -6   59.29    7.10
   1   8  -6   64.19    6.70
  -1   8   6   54.59    7.20
   1   8  -6   49.00   11.10
   1   8  -6   60.99    6.10
  -1   8   6   54.09    5.40
  -1   8   6   49.70    5.60
   1   8  -6   52.89    7.00
  -1   8   6   68.49    5.90
  -1   8   6   60.59    6.10
  -1   8   6   67.29    7.20
   1   8  -6   68.59    6.80
   1   8  -6   55.69    6.10
  -1   8   6   53.69    5.80
   1  -8  -6   58.59   12.10
   1  -8  -6   57.09    6.00
  -1  -8   6   55.89    6.70
   1  -8  -6   53.19    6.60
  -1  -8   6   64.59    6.20
  -1  -8   6   68.39    6.60
  -1  -8   6   66.49    6.30
  -1  -8   6   54.19    5.90
  -1  -8   6   52.69    5.70
   1  -8  -6   52.59    6.10
   1  -8  -6   72.99    7.40
  -1  -8   6   54.39    7.20
  -1  -8   6   54.39    5.60
   1  -8  -6   60.09    5.40
   1  -8  -6   57.09    5.80
  -1  -8   6   60.99    6.00
   1  -8  -6   53.79    6.00
   1   8  -5  253.67   21.30
  -1   8   5  215.08   20.30
   1   8  -5  237.08   22.60
   1   8  -5  244.58   20.30
  -1   8   5  215.08   20.40
  -1   8   5  212.28   20.00
  -1   8   5  223.58   22.10
  -1   8   5  253.77   21.30
   1   8  -5  212.88   20.80
   1   8  -5  229.28   20.40
  -1   8   5  205.18   21.20
   1   8  -5  198.68   23.50
  -1   8   5  206.28   19.90
  -1   8   5  258.77   19.80
   1   8  -5  249.28   20.90
   1   8  -5  247.78   20.80
   1   8  -5  240.58   20.40
  -1   8   5  205.18   20.90
   1  -8  -5  222.28   20.90
  -1  -8   5  217.98   19.90
   1  -8  -5  247.68   20.10
  -1  -8   5  230.38   20.40
  -1  -8   5  247.68   20.30
   1  -8  -5  226.18   20.30
   1  -8  -5  231.08   19.80
   1  -8  -5  228.08   19.90
  -1  -8   5  221.98   20.20
  -1  -8   5  229.68   20.40
  -1  -8   5  205.28   20.00
  -1  -8   5  202.98   21.20
  -1  -8   5  214.58   22.40
   1  -8  -5  207.28   21.00
   1  -8  -5  217.38   24.20
   1  -8  -5  216.78   20.20
   1  -8  -5  258.07   21.30
   1  -8  -5  227.08   20.40
   1  -8  -5  246.68   20.30
   1   8  -4   15.00    2.20
   1   8  -4   16.80    4.80
   1   8  -4   20.40    3.30
   1   8  -4   18.60    3.20
  -1   8   4   17.00    2.20
  -1   8   4   14.30    1.90
  -1   8   4   16.20    3.10
   1   8  -4   19.50    2.90
   1   8  -4   15.60    2.80
  -1   8   4   15.40    1.90
  -1   8   4   17.40    3.80
  -1   8   4   18.90    3.20
  -1   8   4   15.00    2.10
   1   8  -4   19.90    2.90
   1  -8  -4   15.20    2.00
   1  -8  -4   17.80    5.00
   1  -8  -4   18.60    3.10
  -1  -8   4   15.20    2.00
   1  -8  -4   18.90    2.60
   1  -8  -4   16.20    2.20
   1  -8  -4   27.50    3.70
  -1  -8   4   24.00    3.30
  -1  -8   4   16.10    2.00
  -1  -8   4   18.90    2.50
  -1  -8   4   23.20    3.80
  -1  -8   4   19.60    2.40
   1  -8  -4   19.40    3.20
   1   8  -3 1377.66  109.69
  -1   8   3 1267.57  110.99
  -1   8   3 1259.47  109.79
  -1   8   3 1143.19  110.29
   1   8  -3 1256.77  109.69
   1   8  -3 1330.17  109.69
   1   8  -3 1160.28  110.09
   1  -8  -3 1228.18  110.19
   1  -8  -3 1388.26  112.89
  -1  -8   3 1256.07  110.49
  -1  -8   3 1335.07  109.89
   1  -8  -3 1359.16  109.69
   1   8  -2  343.37   31.80
  -1   8   2  319.57   31.70
   1   8  -2  344.47   31.90
  -1   8   2  372.36   32.20
   1   8  -2  401.06   31.20
  -1   8   2  333.37   31.20
   1   8  -2  352.26   31.70
   1   8  -2  376.96   31.10
  -1   8   2  357.86   31.40
   1  -8  -2  368.06   33.70
   1  -8  -2  339.67   31.70
  -1  -8   2  410.66   32.00
   1  -8  -2  346.77   31.70
   1  -8  -2  394.96   31.70
  -1  -8   2  364.66   31.40
   1   8  -1  299.97   25.80
  -1   8   1  323.37   25.90
   1   8  -1  327.87   26.10
  -1   8   1  287.47   26.30
  -1   8   1  268.67   26.00
  -1   8   1  275.67   26.00
   1   8  -1  299.77   25.60
   1   8  -1  320.87   25.70
  -1   8   1  316.97   25.60
   1  -8  -1  321.67   25.60
  -1  -8   1  310.97   26.00
   1  -8  -1  263.97   25.80
   1  -8  -1  289.57   26.00
  -1  -8   1  280.17   25.90
   1  -8  -1  284.57   27.70
  -1  -8   1  266.47   26.00
  -1  -8   1  263.37   25.60
  -1  -8   1  337.27   28.00
   1  -8  -1  293.77   26.00
   1   8   0  438.96   38.10
   1   8   0  460.45   38.20
  -1   8   0  442.96   38.00
  -1   8   0  403.26   38.40
   1   8   0  509.85   38.40
  -1   8   0  468.05   38.00
  -1   8   0  408.96   38.30
   1   8   0  450.85   38.40
  -1   8   0  434.96   38.20
   1   8   0  403.96   38.20
   1  -8   0  433.16   40.10
   1  -8   0  411.96   38.30
  -1  -8   0  436.06   38.30
   1  -8   0  483.95   38.00
  -1  -8   0  440.26   38.30
  -1  -8   0  422.46   38.30
   1   8   2  516.15   47.40
  -1   8  -2  590.54   47.20
  -1   8  -2  486.25   46.50
  -1   8  -2  592.14   49.50
  -1  -8  -2  524.45   47.00
   1  -8   2  511.65   46.50
  -1  -8  -2  608.54   47.10
   1  -8   2  550.64   47.30
  -1  -8  -2  480.95   46.50
  -1  -8  -2  629.34   49.60
  -1  -8  -2  509.65   46.80
  -1   8  -3  205.58   17.10
  -1   8  -3  181.58   17.70
   1   8   3  166.78   18.00
  -1   8  -3  233.18   20.70
  -1   8  -3  189.88   17.50
   1   8   3  197.28   16.90
   1   8   3  185.28   17.70
  -1  -8  -3  192.38   17.20
  -1  -8  -3  204.68   17.80
  -1  -8  -3  198.28   17.70
   1  -8   3  193.18   17.20
   1  -8   3  182.18   17.40
   1  -8   3  193.58   17.20
  -1  -8  -3  196.88   17.50
  -1  -8  -3  191.28   17.00
   1  -8   3  199.28   17.90
  -1   8  -4   43.00    4.00
  -1   8  -4   37.80    4.80
   1   8   4   43.60    4.10
   1   8   4   39.30    3.90
   1   8   4   40.10    4.40
   1   8   4   45.30    4.80
  -1   8  -4   44.50    4.20
  -1   8  -4   39.30    4.30
   1   8   4   34.70    4.80
  -1   8  -4   41.50    4.60
   1   8   4   43.70    4.40
  -1   8  -4   40.10    4.70
   1   8   4   43.20    4.30
  -1   8  -4   41.70    8.60
   1   8   4   53.39    5.10
   1  -8   4   41.30    4.40
   1  -8   4   38.90    4.00
  -1  -8  -4   36.30    4.00
  -1  -8  -4   48.90    4.70
  -1  -8  -4   48.50    4.80
  -1  -8  -4   45.10    4.80
   1  -8   4   38.80    4.60
  -1  -8  -4   50.49    9.20
  -1  -8  -4   39.30    4.30
   1  -8   4   39.50    4.40
  -1  -8  -4   39.10    4.10
  -1  -8  -4   42.60    5.00
   1  -8   4   32.40    4.80
  -1  -8  -4   40.10    4.80
   1  -8   4   48.10    4.20
   1   8   5  388.56   33.20
   1   8   5  344.37   33.50
  -1   8  -5  388.56   33.30
  -1   8  -5  407.06   34.40
  -1   8  -5  394.76   34.00
  -1   8  -5  393.76   34.10
  -1   8  -5  384.76   33.40
  -1   8  -5  387.26   33.70
   1   8   5  360.66   33.40
   1   8   5  394.16   35.10
  -1   8  -5  360.46   34.70
   1   8   5  370.86   33.90
   1   8   5  381.06   34.00
  -1   8  -5  391.36   33.90
  -1   8  -5  386.36   33.60
   1   8   5  375.06   33.30
  -1   8  -5  313.37   37.70
   1   8   5  367.36   34.00
   1   8   5  432.46   34.80
   1   8   5  358.26   33.80
  -1  -8  -5  429.06   34.00
   1  -8   5  358.66   33.90
   1  -8   5  388.76   34.00
  -1  -8  -5  361.26   33.60
  -1  -8  -5  432.46   33.70
   1  -8   5  430.66   34.60
   1  -8   5  418.56   33.70
  -1  -8  -5  415.16   36.40
  -1  -8  -5  422.36   35.00
  -1  -8  -5  417.66   34.50
  -1  -8  -5  367.16   33.80
   1  -8   5  360.96   33.60
  -1  -8  -5  378.96   33.30
  -1  -8  -5  371.76   34.70
  -1   8  -6   67.99    7.30
   1   8   6   56.49    6.30
   1   8   6   61.89    6.00
  -1   8  -6   56.79    6.10
  -1   8  -6   51.19    6.10
   1   8   6   60.99    6.60
  -1   8  -6   65.19    6.50
   1   8   6   70.09    7.50
  -1   8  -6   62.09    6.10
  -1   8  -6   58.69    6.80
   1   8   6   61.09    7.50
  -1   8  -6   64.89    5.70
   1   8   6   62.49    6.40
  -1   8  -6   56.29   13.00
  -1   8  -6   76.19    7.90
  -1   8  -6   73.79    7.40
   1   8   6   60.49    5.60
  -1  -8  -6   66.29    6.20
   1  -8   6   53.59    7.50
   1  -8   6   67.59    6.00
  -1  -8  -6   66.29    6.00
  -1  -8  -6   67.39    7.20
   1  -8   6   55.69    6.40
  -1  -8  -6   54.29   19.40
  -1  -8  -6   64.19    5.80
  -1  -8  -6   62.19    7.10
   1  -8   6   64.89    6.20
   1  -8   6   57.89    7.00
  -1  -8  -6   57.59    6.40
   1  -8   6   72.09    6.40
  -1  -8  -6   56.59    6.10
   1  -8   6   59.19    6.50
  -1  -8  -6   52.89    7.30
  -1  -8  -6   60.29    7.40
   1  -8   6   56.39    6.10
   1  -8   6   65.19    5.80
   1   8   7  129.69   14.10
  -1   8  -7  165.08   15.40
  -1   8  -7  143.59   14.80
   1   8   7  158.28   13.80
   1   8   7  153.58   15.50
  -1   8  -7  154.98   13.90
   1   8   7  162.28   14.50
   1   8   7  185.08   20.10
   1  -8   7  168.38   13.50
  -1  -8  -7  137.39   14.90
  -1  -8  -7  131.69   13.80
   1  -8   7  155.18   13.60
   1  -8   7  185.28   15.60
  -1  -8  -7  151.88   14.20
   1  -8   7  154.48   14.10
   1  -8   7  145.79   14.30
  -1  -8  -7  147.39   13.60
   1  -8   7  139.79   14.40
  -1  -8  -7  164.78   13.50
  -1  -8  -7  165.88   15.80
   1  -8   7  156.78   14.00
  -1  -8  -7  145.99   14.30
   1  -8   7  144.89   13.90
   1   8   8    2.10    1.20
  -1   8  -8    2.90    1.00
   1   8   8    1.50    1.30
  -1   8  -8    2.20    1.10
   1   8   8    0.70    1.00
   1   8   8    0.70    0.70
  -1  -8  -8    2.80    1.60
   1  -8   8    1.70    1.00
   1  -8   8    3.90    1.40
   1  -8   8    1.80    1.30
  -1  -8  -8    1.70    1.10
  -1  -8  -8    1.90    1.30
  -1  -8  -8    2.40    1.00
  -1   8  -9   14.10    1.70
   1   8   9    9.60    1.90
   1   8   9   13.80    1.70
   1   8   9   16.00    2.50
   1   8   9   12.30    2.20
  -1   8  -9   18.00    4.00
  -1  -8  -9   14.10    2.90
  -1  -8  -9   12.10    2.30
  -1  -8  -9   16.20    1.90
   1  -8   9    7.70    1.90
  -1  -8  -9   11.40    2.10
  -1   8 -10    0.60    0.60
   1   8  10    0.40    0.70
  -1  -8 -10    0.50    0.70
   1  -8  10    0.70    0.60
   1  -8  10    0.70    0.80
   1   9 -10   -1.40    1.00
   1   9 -10    0.20    0.50
  -1   9  10    0.50    0.90
  -1   9  10    0.40    0.80
  -1   9  10    0.00    0.80
   1  -9 -10    1.50    0.70
  -1  -9  10    0.60    0.50
  -1   9   9  125.59   12.10
  -1   9   9  129.29   12.70
  -1   9   9  129.29   12.50
   1  -9  -9  150.28   12.00
  -1  -9   9  160.28   13.80
   1  -9  -9  152.98   13.40
   1  -9  -9  128.89   12.40
  -1  -9   9  125.09   12.20
  -1  -9   9  126.89   12.60
   1   9  -8   -5.50    6.90
   1   9  -8   -0.20    0.70
   1   9  -8   -0.30    0.70
  -1   9   8    0.20    0.60
  -1   9   8    1.80    2.80
  -1   9   8    0.40    1.00
   1   9  -8    2.40    2.50
  -1   9   8    0.80    1.10
  -1   9   8    0.20    0.90
  -1   9   8    0.10    0.50
  -1  -9   8    0.20    0.70
   1  -9  -8    0.20    0.80
   1  -9  -8    0.80    0.90
   1  -9  -8   -0.40    1.00
  -1  -9   8    0.90    1.10
  -1  -9   8    0.00    2.00
   1  -9  -8   -0.40    1.00
  -1  -9   8   -0.10    1.50
  -1  -9   8    0.50    0.60
  -1  -9   8    0.10    1.20
  -1  -9   8   -0.60    2.10
   1  -9  -8    1.40    2.60
  -1  -9   8   -0.60    1.00
  -1   9   7   52.59    5.70
   1   9  -7   55.89    7.70
  -1   9   7   57.99    6.20
   1   9  -7   54.59   12.70
  -1   9   7   72.09    6.80
   1   9  -7   67.59    6.20
  -1   9   7   63.39    6.00
  -1   9   7   60.09    6.80
  -1   9   7   71.39    6.80
   1   9  -7   61.49    6.40
  -1   9   7   66.29    7.90
   1   9  -7   64.29    8.60
   1   9  -7   64.49    6.60
  -1   9   7   68.49    6.40
   1   9  -7   67.29    7.30
  -1  -9   7   68.29    6.50
   1  -9  -7   56.89    6.60
  -1  -9   7   48.50    6.40
  -1  -9   7   57.19    6.10
  -1  -9   7   60.19    5.90
   1  -9  -7   54.59    7.20
   1  -9  -7   50.59    6.00
   1  -9  -7   70.79    6.70
  -1  -9   7   76.59    6.90
   1  -9  -7   71.59    8.20
  -1  -9   7   68.29    6.70
  -1  -9   7   72.59    8.80
  -1  -9   7   76.79    7.20
  -1  -9   7   66.09    6.50
  -1  -9   7   60.49    7.30
  -1   9   6   19.30    2.60
  -1   9   6   17.90    3.60
   1   9  -6   25.10    4.30
  -1   9   6   18.20    4.00
   1   9  -6   23.30    2.70
  -1   9   6   22.10    3.40
   1   9  -6   25.00    3.60
  -1   9   6   21.90    3.40
  -1   9   6   19.40    4.10
  -1   9   6   18.40    3.70
   1   9  -6   30.20    4.50
   1   9  -6   11.80    5.10
  -1   9   6   18.00    2.30
   1   9  -6   17.10    4.30
  -1   9   6   23.10    3.50
   1   9  -6   22.90    4.50
  -1   9   6   24.70    2.80
   1   9  -6   21.10    2.90
  -1   9   6   23.80    2.60
   1   9  -6   22.10    4.00
   1   9  -6   24.60    2.90
  -1  -9   6   27.80    3.00
  -1  -9   6   20.30    3.80
   1  -9  -6   21.40    2.20
  -1  -9   6   14.10    3.00
   1  -9  -6   13.10    5.60
  -1  -9   6   23.90    3.60
  -1  -9   6   29.20    3.90
   1  -9  -6   23.90    4.40
   1  -9  -6   20.50    3.90
   1  -9  -6   22.70    4.60
  -1  -9   6   19.80    2.40
  -1  -9   6   20.00    3.20
  -1  -9   6   20.20    2.60
   1  -9  -6   14.70    2.80
   1   9  -5   41.60    4.80
  -1   9   5   35.10    4.10
  -1   9   5   38.40    6.60
   1   9  -5   40.90    4.80
  -1   9   5   36.20    3.80
   1   9  -5   39.10    4.50
   1   9  -5   46.40    4.50
  -1   9   5   42.20    4.40
   1   9  -5   39.80    5.20
  -1   9   5   37.40    5.10
  -1   9   5   42.70    5.10
   1   9  -5   40.60    4.10
  -1   9   5   44.00    4.60
  -1   9   5   39.30    6.00
   1   9  -5   43.30    4.90
   1   9  -5   40.90    4.50
   1   9  -5   36.50    8.40
   1   9  -5   41.80    5.20
  -1   9   5   47.10    4.20
  -1   9   5   50.69    4.80
  -1   9   5   39.40    4.00
   1  -9  -5   42.30    4.40
  -1  -9   5   44.60    5.00
   1  -9  -5   32.80    5.30
   1  -9  -5   36.90    3.90
  -1  -9   5   46.50    4.40
   1  -9  -5   37.50    4.10
   1  -9  -5   35.80    4.30
  -1  -9   5   40.70    4.50
  -1  -9   5   39.40    4.40
   1  -9  -5   37.30    4.30
   1  -9  -5   48.70    5.40
   1  -9  -5   49.99    9.90
  -1  -9   5   37.20    5.30
   1  -9  -5   44.20    4.50
  -1  -9   5   38.30    4.10
  -1  -9   5   40.50    4.80
  -1  -9   5   36.40    3.90
  -1  -9   5   41.00    4.30
   1  -9  -5   39.60    4.00
   1  -9  -5   38.10    4.90
  -1   9   4    1.40    1.00
   1   9  -4    2.70    1.10
  -1   9   4    3.60    0.80
   1   9  -4    4.90    2.80
  -1   9   4    3.20    0.90
  -1   9   4    2.50    1.60
   1   9  -4    3.20    1.20
   1   9  -4    3.00    1.40
   1   9  -4    3.90    1.50
   1   9  -4    4.00    1.20
  -1   9   4    3.90    1.20
  -1   9   4    4.20    1.20
  -1   9   4    3.50    1.50
   1   9  -4    3.90    1.20
  -1  -9   4    2.70    1.00
   1  -9  -4    2.90    1.20
  -1  -9   4    5.20    1.40
   1  -9  -4    4.40    1.50
   1  -9  -4    5.20    3.10
  -1  -9   4    2.90    1.10
   1  -9  -4    4.20    1.10
   1  -9  -4    4.20    1.60
   1  -9  -4    5.30    1.30
  -1  -9   4    3.90    1.70
  -1  -9   4    3.40    1.00
   1  -9  -4    4.10    0.90
  -1  -9   4    3.30    0.90
   1   9  -3  615.74   58.79
  -1   9   3  765.22   57.99
  -1   9   3  675.63   58.29
   1   9  -3  706.73   57.79
   1   9  -3  666.53   57.79
  -1   9   3  643.74   58.69
   1   9  -3  656.53   58.39
   1   9  -3  736.23   61.29
  -1   9   3  595.64   58.89
  -1   9   3  690.63   58.19
  -1   9   3  651.33   59.39
   1   9  -3  673.83   58.59
  -1  -9   3  657.83   58.19
  -1  -9   3  679.93   58.29
   1  -9  -3  665.63   61.19
   1  -9  -3  628.44   58.49
   1  -9  -3  744.83   58.09
  -1  -9   3  662.63   58.89
  -1   9   2  572.24   54.19
   1   9  -2  692.13   53.69
   1   9  -2  690.63   56.39
  -1   9   2  614.24   53.89
   1   9  -2  595.14   54.39
   1   9  -2  706.53   54.19
  -1   9   2  574.94   54.69
   1   9  -2  662.23   53.59
  -1   9   2  550.34   54.19
  -1   9   2  607.94   53.69
   1   9  -2  610.84   53.99
   1  -9  -2  593.14   54.19
   1  -9  -2  648.84   56.59
  -1  -9   2  597.44   53.89
   1  -9  -2  585.34   54.09
   1  -9  -2  683.73   53.69
  -1  -9   2  633.04   54.19
  -1  -9   1 4134.09  321.07
   1  -9  -1 3319.87  320.57
   1   9   0   26.30    2.70
  -1   9   0   19.30    2.20
  -1   9   0   26.00    3.00
   1   9   0   23.80    2.50
   1   9   0   24.50    2.70
  -1   9   0   22.00    2.40
   1   9   0   21.60    2.30
   1   9   0   25.20    2.70
  -1   9   0   23.80    2.40
  -1   9   0   21.30    2.50
  -1   9   0   21.60    2.80
   1   9   0   21.90    2.50
  -1  -9   0   19.20    2.70
  -1  -9   0   20.90    2.70
  -1  -9   0   24.00    2.70
  -1  -9   0   30.10    5.70
  -1  -9   0   18.30    2.30
   1  -9   0   18.90    2.30
   1  -9   0   27.40    3.10
   1  -9   0   22.60    2.30
   1  -9   0   23.70    5.10
   1  -9   0   21.90    2.70
   1  -9   0   23.40    2.50
   1  -9   0   24.40    2.90
  -1   9  -1  737.23   65.49
   1   9   1  707.23   65.49
   1   9   1  779.02   65.39
   1   9   1  791.72   65.69
  -1   9  -1  830.02   65.99
  -1   9  -1  660.23   65.59
   1   9   1  755.62   65.79
  -1   9  -1  809.42   65.39
   1   9   1  832.22   65.69
  -1   9  -1  708.53   67.49
   1  -9   1  835.32   65.39
   1  -9   1  662.53   65.19
  -1  -9  -1  849.91   68.19
  -1  -9  -1  777.22   66.39
  -1  -9  -1  769.32   65.49
   1  -9   1  669.93   65.59
  -1  -9  -1  759.32   65.59
   1   9   2   79.89    8.90
  -1   9  -2  109.09    9.10
  -1   9  -2  103.99   11.40
   1   9   2   87.09    8.40
   1   9   2  110.09    9.10
  -1   9  -2   91.59    9.00
  -1   9  -2   97.39    9.30
   1   9   2   98.99    9.50
  -1   9  -2   94.09    8.50
   1  -9   2   81.49    8.50
  -1  -9  -2  106.79    9.10
   1  -9   2   93.99    9.30
   1  -9   2   89.09    8.90
  -1  -9  -2   94.09    8.90
  -1  -9  -2  117.19   11.90
  -1  -9  -2   92.29    9.10
   1   9   3  926.41   82.99
  -1   9  -3 1034.30   82.69
   1   9   3 1012.60   82.69
  -1   9  -3 1015.30   86.69
  -1   9  -3 1016.80   83.69
   1   9   3  895.01   83.99
  -1   9  -3  870.11   83.29
   1   9   3  888.51   82.89
   1   9   3  922.51   83.59
  -1  -9  -3 1085.59   82.99
   1  -9   3 1035.00   83.89
  -1  -9  -3  989.10   83.59
   1  -9   3  954.60   82.99
   1  -9   3  973.20   82.99
  -1  -9  -3  937.81   82.69
  -1  -9  -3  928.91   82.79
   1  -9   3  958.10   83.29
   1  -9   3  893.51   82.69
  -1  -9  -3 1003.10   83.49
  -1  -9  -3  950.20   83.29
   1   9   4    0.20    0.60
  -1   9  -4    0.10    0.70
   1   9   4   -0.10    0.60
  -1   9  -4   -0.60    1.40
   1   9   4    0.10    0.80
   1   9   4    0.80    1.10
  -1   9  -4    0.00    0.50
  -1   9  -4    1.00    0.80
  -1   9  -4    0.30    0.90
   1   9   4    0.80    0.80
  -1   9  -4    0.30    0.60
   1   9   4   -0.40    0.60
  -1   9  -4    0.10    0.90
  -1   9  -4   -0.10    0.50
  -1   9  -4    0.60    0.70
   1   9   4   -0.10    0.80
   1   9   4    0.80    0.60
  -1   9  -4    0.20    0.60
   1   9   4    1.50    1.00
  -1   9  -4   -0.60    0.70
   1  -9   4    1.20    0.80
   1  -9   4    0.20    0.50
   1  -9   4    0.90    0.80
   1  -9   4    0.70    0.60
  -1  -9  -4   -0.80    2.40
  -1  -9  -4    0.60    1.10
  -1  -9  -4    0.70    0.70
  -1  -9  -4    0.50    0.60
   1  -9   4    1.40    1.10
  -1  -9  -4    1.20    0.60
  -1  -9  -4    0.60    0.80
   1  -9   4    0.20    0.60
   1  -9   4    0.60    0.90
  -1  -9  -4    0.90    0.60
  -1  -9  -4    0.90    0.80
  -1  -9  -4    0.00    0.90
  -1  -9  -4    0.50    0.80
   1  -9   4    0.40    0.70
   1   9   5   17.70    2.80
   1   9   5   15.60    3.50
   1   9   5   14.90    2.20
  -1   9  -5   24.20    4.00
   1   9   5   16.10    1.80
  -1   9  -5   13.30    5.30
  -1   9  -5   19.00    2.70
   1   9   5   11.70    2.90
   1   9   5   17.10    2.00
  -1   9  -5   20.90    2.70
  -1   9  -5   16.50    2.60
   1   9   5   18.50    2.80
   1   9   5   12.60    3.00
  -1   9  -5   15.70    3.50
   1   9   5   16.20    2.80
  -1   9  -5   18.00    1.90
   1   9   5   11.50    2.40
   1   9   5   17.20    3.00
  -1   9  -5   13.90    2.60
  -1   9  -5   17.20    3.30
  -1   9  -5   15.40    2.30
  -1  -9  -5   23.00    3.10
  -1  -9  -5    9.80    2.60
   1  -9   5   13.60    1.90
  -1  -9  -5   16.80    2.10
   1  -9   5   19.10    2.50
  -1  -9  -5   22.00    2.70
   1  -9   5   21.10    3.60
   1  -9   5   18.60    3.80
   1  -9   5   26.70    3.50
  -1  -9  -5   26.00    3.80
  -1  -9  -5   17.10    2.30
  -1  -9  -5   10.60    2.80
   1  -9   5   13.30    2.20
  -1  -9  -5   13.50    2.80
  -1  -9  -5   18.90    6.40
  -1  -9  -5   15.70    1.90
   1  -9   5   17.40    2.90
  -1  -9  -5   19.80    2.60
   1  -9   5   19.60    2.20
  -1   9  -6   25.10    3.40
   1   9   6   23.00    3.30
  -1   9  -6   29.00    3.50
  -1   9  -6   21.60    3.00
   1   9   6   27.80    3.50
  -1   9  -6   18.20    6.90
  -1   9  -6   37.70    4.30
   1   9   6   21.10    3.50
   1   9   6   44.30    6.10
  -1   9  -6   26.30    5.00
   1   9   6   25.00    3.00
  -1   9  -6   39.40    5.60
   1   9   6   33.60    5.60
  -1  -9  -6   23.10    3.10
  -1  -9  -6   32.10    5.50
   1  -9   6   21.30    4.60
  -1  -9  -6   29.70    3.10
  -1  -9  -6   27.10    4.50
   1  -9   6   24.60    3.10
   1  -9   6   29.50    3.40
   1  -9   6   29.40    3.00
  -1  -9  -6   29.10    3.40
   1  -9   6   28.20    3.20
   1  -9   6   16.30    3.50
  -1  -9  -6   23.30    2.70
  -1  -9  -6   25.10    3.40
   1  -9   6   32.30    4.40
   1  -9   6   26.40    3.50
  -1  -9  -6   28.20    9.70
  -1  -9  -6   17.90    4.10
  -1  -9  -6   47.10    7.20
   1  -9   6   26.70    3.70
  -1  -9  -6   26.90    3.90
   1  -9   6   22.50    2.70
   1   9   7  144.59   12.10
   1   9   7  112.89   12.30
   1   9   7  110.89   13.80
  -1   9  -7  106.49   13.90
  -1   9  -7  114.89   13.80
  -1   9  -7  132.99   12.20
  -1   9  -7  149.29   12.80
  -1   9  -7   96.19   20.20
   1   9   7  145.99   12.60
   1   9   7  142.79   14.40
  -1   9  -7  135.19   13.60
   1   9   7  131.19   13.80
  -1  -9  -7  144.49   12.70
  -1  -9  -7  119.49   12.10
   1  -9   7  127.29   12.60
   1  -9   7  126.39   11.90
   1  -9   7  144.49   11.70
  -1  -9  -7  141.99   12.60
   1  -9   7  118.69   12.60
   1  -9   7  131.49   12.20
   1  -9   7  115.59   13.10
  -1  -9  -7  141.79   11.70
   1  -9   7  119.49   12.20
  -1  -9  -7  144.69   12.60
  -1  -9  -7  141.79   14.10
   1  -9   7  151.08   13.80
  -1   9  -8   48.20    4.60
   1   9   8   47.00    5.20
   1   9   8   53.19    4.60
   1   9   8   41.10    4.90
  -1   9  -8   46.30    5.00
   1   9   8   49.90    5.90
   1  -9   8   39.10    4.80
  -1  -9  -8   50.69    5.80
  -1  -9  -8   54.59    5.20
   1  -9   8   41.90    5.10
   1  -9   8   52.49    5.90
  -1  -9  -8   37.40    4.50
  -1  -9  -8   39.00    5.60
   1  -9   8   36.10    4.90
   1  -9   8   35.30    4.50
   1   9   9   11.20    1.50
  -1   9  -9    8.40    1.80
  -1   9  -9   11.90    1.50
   1   9   9   12.00    2.10
   1   9   9   11.30    2.00
   1   9   9    9.30    2.20
  -1  -9  -9   14.90    2.30
   1  -9   9    7.80    1.80
  -1  -9  -9    7.20    1.60
   1  -9   9    9.90    1.60
  -1  -9  -9   12.70    1.70
  -1  -9  -9   10.20    2.40
   1   9  10   40.10    3.70
  -1   9 -10   43.20    3.70
   1  -9  10   30.10    3.80
  -1  -9 -10   33.90    3.70
  -1  10  10   62.79    5.50
  -1  10  10   60.49    5.10
   1  10 -10   53.69    5.60
   1 -10 -10   51.99    5.40
  -1 -10  10   50.29    5.30
  -1  10   9   18.80    3.00
   1  10  -9   14.60    2.30
  -1  10   9   15.30    2.50
  -1  10   9   14.70    2.50
  -1  10   9   15.00    2.50
   1 -10  -9   11.60    2.50
   1 -10  -9   16.20    2.50
  -1 -10   9   15.00    2.20
  -1 -10   9   11.20    2.40
   1 -10  -9   17.20    1.90
   1 -10  -9   17.40    3.10
  -1 -10   9   14.00    2.20
   1  10  -8    8.80    1.90
  -1  10   8    8.70    1.70
  -1  10   8   13.90    2.80
  -1  10   8   15.10    2.70
   1  10  -8   15.60    1.90
  -1  10   8   12.60    1.40
  -1  10   8    8.80    2.00
  -1 -10   8   11.80    2.40
   1 -10  -8   18.00    2.90
   1 -10  -8   14.10    2.00
   1 -10  -8   14.10    3.00
   1 -10  -8   15.30    2.50
  -1 -10   8   16.00    2.60
  -1 -10   8   10.60    2.00
  -1 -10   8   10.60    1.60
  -1 -10   8   10.50    2.80
  -1 -10   8   11.60    2.60
  -1 -10   8   10.60    2.20
   1  10  -7  181.38   14.50
   1  10  -7  151.38   15.60
  -1  10   7  160.58   14.60
   1  10  -7  154.08   16.40
  -1  10   7  172.08   14.30
  -1  10   7  174.58   15.20
  -1  10   7  164.98   15.30
  -1  10   7  138.69   15.90
   1  10  -7  148.29   14.60
   1  10  -7  155.18   14.90
  -1  10   7  181.28   14.20
  -1  10   7  165.48   16.60
   1  10  -7  122.29   19.10
  -1  10   7  154.18   14.50
  -1 -10   7  157.98   15.00
  -1 -10   7  181.18   14.90
  -1 -10   7  150.08   15.70
   1 -10  -7  170.78   14.60
  -1 -10   7  168.78   15.30
  -1 -10   7  146.99   14.20
   1 -10  -7  139.09   15.60
   1 -10  -7  150.78   16.90
  -1 -10   7  179.98   15.20
   1 -10  -7  127.19   20.60
   1 -10  -7  172.38   16.50
   1 -10  -7  149.99   14.90
  -1 -10   7  153.28   14.70
   1  10  -6   49.30    6.60
  -1  10   6   46.20    5.20
   1  10  -6   55.79    6.80
  -1  10   6   56.99    7.00
  -1  10   6   55.49    5.70
   1  10  -6   61.89    5.60
   1  10  -6   53.69    5.30
   1  10  -6   53.69    5.60
   1  10  -6   59.29    5.40
  -1  10   6   62.99    6.00
  -1  10   6   59.09    5.40
  -1  10   6   45.00    6.20
  -1  10   6   54.39    7.00
   1  10  -6   55.39    6.30
  -1  10   6   48.00    6.40
  -1  10   6   57.69    5.20
   1  10  -6   44.90    6.10
   1  10  -6   57.79    6.30
   1  10  -6   54.89   11.80
  -1  10   6   47.90    4.90
  -1 -10   6   46.90    5.00
  -1 -10   6   63.89    5.70
  -1 -10   6   49.40    5.60
   1 -10  -6   55.79    6.50
   1 -10  -6   50.29    6.60
   1 -10  -6   46.50    5.20
  -1 -10   6   50.59    5.40
   1 -10  -6   49.30   11.10
  -1 -10   6   53.39    6.10
   1 -10  -6   45.70    5.50
  -1 -10   6   49.10    5.20
  -1 -10   6   57.19    5.80
  -1 -10   6   48.70    6.90
   1 -10  -6   44.10    5.50
  -1 -10   6   42.80    6.00
   1 -10  -6   68.69    7.20
   1 -10  -6   47.20    4.70
  -1  10   5   49.70    5.50
   1  10  -5   38.10    8.70
  -1  10   5   38.00    4.20
  -1  10   5   40.30    4.30
  -1  10   5   47.00    5.50
  -1  10   5   41.60    4.00
  -1  10   5   39.20    4.60
  -1  10   5   51.39    4.50
   1  10  -5   45.80    5.60
  -1  10   5   48.80    6.90
   1  10  -5   36.70    4.90
   1  10  -5   43.80    4.70
   1  10  -5   43.10    4.70
  -1  10   5   41.80    4.70
  -1  10   5   40.70    7.00
   1  10  -5   42.90    5.10
   1  10  -5   43.20    5.00
   1  10  -5   42.40    5.50
   1  10  -5   50.59    4.40
   1 -10  -5   38.10    4.60
   1 -10  -5   40.70    5.90
  -1 -10   5   43.60    4.70
  -1 -10   5   39.90    5.60
   1 -10  -5   38.50    4.50
  -1 -10   5   42.10    4.20
   1 -10  -5   38.40    4.50
   1 -10  -5   43.10    5.00
  -1 -10   5   42.40    5.10
  -1 -10   5   38.40    4.30
   1 -10  -5   43.00    4.70
   1 -10  -5   39.90    5.20
  -1 -10   5   41.30    4.50
   1 -10  -5   47.00    4.00
   1 -10  -5   36.20    4.30
   1 -10  -5   47.10    4.20
   1 -10  -5   40.20    9.30
  -1 -10   5   43.70    4.70
  -1  10   4  167.68   13.50
  -1  10   4  135.59   13.90
   1  10  -4  157.18   16.70
   1  10  -4  154.08   13.70
  -1  10   4  130.19   13.00
  -1  10   4  130.89   13.20
  -1  10   4  139.69   13.00
  -1  10   4  148.89   12.80
  -1  10   4  162.08   15.20
   1  10  -4  161.58   13.40
   1  10  -4  144.89   14.00
   1  10  -4  151.38   13.60
   1  10  -4  157.58   14.20
  -1  10   4  137.29   14.10
  -1  10   4  128.79   12.90
   1  10  -4  158.88   13.40
  -1 -10   4  128.69   13.10
   1 -10  -4  146.89   12.80
  -1 -10   4  131.69   13.20
  -1 -10   4  133.79   13.30
  -1 -10   4  149.09   13.70
   1 -10  -4  163.18   13.10
  -1 -10   4  159.98   14.40
   1 -10  -4  137.69   13.80
   1 -10  -4  155.08   13.30
   1 -10  -4  149.88   12.90
   1 -10  -4  171.18   14.20
   1 -10  -4  126.19   13.20
   1 -10  -4  130.19   13.70
  -1 -10   4  137.39   13.00
   1 -10  -4  137.79   16.70
  -1 -10   4  161.78   12.90
   1  10  -3   16.50    2.60
  -1  10   3   17.80    3.00
   1  10  -3   15.40    2.20
   1  10  -3   16.50    1.60
   1  10  -3   16.80    2.90
  -1  10   3   15.20    1.90
   1  10  -3   15.30    2.90
   1  10  -3   14.30    2.80
  -1  10   3   18.90    3.00
   1  10  -3   17.40    4.90
   1  10  -3   16.10    1.70
  -1  10   3   15.00    1.90
  -1  10   3   15.40    2.10
  -1  10   3   20.70    2.70
  -1  10   3   14.40    3.20
   1 -10  -3   16.20    2.70
  -1 -10   3   15.60    2.50
   1 -10  -3   12.70    2.40
   1 -10  -3   18.90    2.60
   1 -10  -3   16.90    2.00
  -1 -10   3   14.20    1.90
   1 -10  -3   15.20    2.80
  -1 -10   3   20.30    3.40
  -1 -10   3   15.80    2.40
  -1 -10   3   20.20    2.60
  -1 -10   3   14.00    1.90
   1 -10  -3   15.60    4.80
   1  10  -2   98.49    8.90
  -1  10   2   90.49    8.70
   1  10  -2  106.79   12.00
   1  10  -2   89.79    9.00
   1  10  -2   87.49    9.20
   1  10  -2   96.89    8.30
  -1  10   2   86.59    9.00
  -1  10   2   91.19    9.50
   1  10  -2   98.49    8.40
  -1  10   2   89.59    9.10
   1 -10  -2   90.69    8.70
   1 -10  -2   86.29    8.80
  -1 -10   2   84.09    9.10
   1 -10  -2   84.49    8.90
   1 -10  -2   91.99   11.10
   1 -10  -2  103.29    9.20
   1 -10  -2  104.59    8.50
  -1 -10   2  105.19    9.10
  -1  10   1  634.64   49.90
  -1  10   1  499.35   49.40
   1  10  -1  617.34   49.20
  -1  10   1  510.05   49.50
  -1  10   1  581.74   49.20
   1  10  -1  584.84   49.60
   1  10  -1  591.24   49.00
   1 -10  -1  610.04   49.00
   1 -10  -1  610.74   49.60
  -1 -10   1  566.64   49.50
  -1 -10   1  516.75   49.40
   1 -10  -1  527.45   49.80
  -1 -10   1  569.34   49.70
   1 -10  -1  538.05   51.79
   1  10   0    7.60    1.60
   1  10   0    7.50    1.50
   1  10   0    5.80    1.30
  -1  10   0    5.00    1.10
  -1  10   0    8.20    1.70
  -1  10   0    5.50    1.10
   1  10   0    6.60    1.20
   1  10   0    4.80    1.10
  -1  10   0    4.00    1.30
  -1  10   0    5.30    1.20
  -1  10   0    5.30    1.20
  -1  10   0    7.00    1.60
   1  10   0    5.70    1.30
  -1  10   0    5.00    1.00
  -1 -10   0    7.00    1.40
   1 -10   0    6.10    1.10
  -1 -10   0    3.90    1.20
  -1 -10   0    5.60    1.40
   1 -10   0    4.10    1.20
   1 -10   0    5.60    2.70
   1 -10   0    5.20    1.20
  -1 -10   0    5.10    1.30
  -1 -10   0   10.00    3.40
  -1 -10   0    5.40    1.40
   1 -10   0    5.60    1.10
  -1  10  -1 1307.17  103.29
  -1  10  -1 1223.58  105.89
   1  10   1 1363.86  103.59
  -1  10  -1 1117.09  103.49
   1  10   1 1275.97  103.39
   1  10   1 1248.58  103.79
  -1  10  -1 1154.68  103.29
   1  10   1 1178.68  102.89
   1  10   1 1086.39  103.39
  -1 -10  -1 1073.99  103.49
  -1 -10  -1 1080.89  103.39
   1 -10   1 1153.28  103.49
  -1 -10  -1 1214.48  103.39
   1 -10   1 1353.86  103.29
  -1  10  -2  895.71   83.59
  -1  10  -2 1096.29   83.09
  -1  10  -2 1067.59   83.39
   1  10   2 1082.19   83.79
   1  10   2  964.60   84.19
   1  10   2  914.21   82.89
  -1  10  -2  946.71   83.89
   1 -10   2  914.31   83.99
  -1 -10  -2  986.40   83.79
  -1 -10  -2  951.00   83.69
   1 -10   2  898.01   83.59
  -1 -10  -2  898.01   83.49
  -1  10  -3   94.49   11.20
   1  10   3   95.19    8.30
   1  10   3   72.79    8.60
  -1  10  -3   84.19    7.30
   1  10   3   93.59    7.70
  -1  10  -3   97.19    8.10
   1  10   3   78.19    7.30
  -1  10  -3   81.99    8.40
  -1  10  -3   72.49    8.00
  -1  10  -3   73.69    7.80
   1  10   3   69.89    8.10
   1  10   3   88.39    7.80
  -1 -10  -3   78.19    7.60
   1 -10   3   81.59    7.70
  -1 -10  -3   84.29   11.00
  -1 -10  -3   70.69    7.40
  -1 -10  -3   77.09    8.20
  -1 -10  -3   75.79    7.90
   1 -10   3   87.79    8.10
  -1 -10  -3   73.49    7.40
  -1 -10  -3   86.09    8.30
   1 -10   3   71.89    7.30
   1 -10   3   91.69    7.50
   1 -10   3   77.29    8.40
   1 -10   3   76.39    7.60
  -1  10  -4    4.10    1.50
  -1  10  -4    6.10    3.40
  -1  10  -4    4.50    1.50
   1  10   4    5.10    1.00
  -1  10  -4    5.60    1.60
   1  10   4    3.60    1.60
  -1  10  -4    6.00    2.30
  -1  10  -4    5.00    1.10
   1  10   4    4.10    1.30
  -1  10  -4    5.20    1.00
  -1  10  -4    5.50    0.90
   1  10   4    4.20    1.30
   1  10   4    4.50    0.80
   1  10   4    4.40    1.30
  -1  10  -4    3.40    1.50
   1  10   4    2.50    1.30
   1  10   4    6.20    2.00
  -1  10  -4    7.70    1.80
   1  10   4    2.90    1.20
   1 -10   4    4.40    1.50
  -1 -10  -4    5.90    2.40
   1 -10   4    4.70    1.40
  -1 -10  -4    5.10    1.70
  -1 -10  -4    5.10    2.00
   1 -10   4    4.90    1.30
   1 -10   4    4.90    1.40
  -1 -10  -4    6.30    1.50
   1 -10   4    4.70    1.50
  -1 -10  -4    4.30    1.40
  -1 -10  -4    4.40    1.10
   1 -10   4    3.00    1.10
  -1 -10  -4    4.20    1.60
  -1 -10  -4    3.80    0.90
   1 -10   4    4.70    2.00
  -1 -10  -4    4.50    3.40
   1 -10   4    5.00    1.10
   1 -10   4    6.20    1.30
   1  10   5   75.79    8.30
   1  10   5   99.19    9.40
   1  10   5   89.59    7.70
  -1  10  -5   80.09    8.20
   1  10   5   99.49    8.20
  -1  10  -5   84.79    8.30
   1  10   5   80.39    9.90
   1  10   5   88.49    9.80
  -1  10  -5   81.49    9.90
  -1  10  -5   90.09    7.80
   1  10   5   83.19    8.10
   1  10   5   74.49    8.30
  -1  10  -5   84.79    8.10
  -1  10  -5   92.69    9.50
  -1  10  -5   87.49    8.60
   1  10   5   80.29    8.50
  -1  10  -5   86.79    8.90
  -1  10  -5   79.29    8.10
  -1  10  -5  101.69    9.40
   1  10   5   85.19    8.10
  -1  10  -5   81.99   15.50
   1 -10   5   94.09    8.80
   1 -10   5   99.29    8.30
  -1 -10  -5   79.89    8.00
  -1 -10  -5   93.09    9.50
  -1 -10  -5   88.29    8.50
  -1 -10  -5   85.29    9.10
   1 -10   5   87.39    8.60
  -1 -10  -5   80.49   14.80
   1 -10   5   79.69    7.80
  -1 -10  -5   76.79    7.80
  -1 -10  -5   70.49    9.50
  -1 -10  -5   96.89    9.20
   1 -10   5   88.39    8.60
   1 -10   5   95.09    9.20
  -1 -10  -5  100.59    8.30
  -1 -10  -5   77.69    8.10
   1 -10   5   99.99    8.10
  -1 -10  -5   87.59    8.50
   1  10   6  453.35   36.60
  -1  10  -6  390.06   35.40
   1  10   6  424.96   37.10
   1  10   6  362.26   34.80
  -1  10  -6  366.16   41.40
  -1  10  -6  460.65   36.60
  -1  10  -6  373.36   35.00
  -1  10  -6  417.36   34.40
   1  10   6  381.26   35.30
   1  10   6  388.96   35.50
   1  10   6  381.96   34.40
  -1 -10  -6  399.36   36.70
   1 -10   6  421.66   35.70
  -1 -10  -6  350.86   34.60
   1 -10   6  411.66   35.70
  -1 -10  -6  417.76   35.40
   1 -10   6  420.56   35.10
  -1 -10  -6  363.76   35.00
   1 -10   6  435.96   35.30
   1 -10   6  373.26   37.00
  -1 -10  -6  446.16   34.90
  -1 -10  -6  363.16   36.40
   1 -10   6  399.96   35.50
  -1 -10  -6  389.86   36.20
  -1 -10  -6  422.46   35.10
   1 -10   6  366.66   35.00
   1 -10   6  440.56   34.90
   1  10   7   77.79    9.30
  -1  10  -7  100.09    9.50
  -1  10  -7  108.99   10.80
   1  10   7   87.89    9.30
   1  10   7   90.79    9.30
  -1  10  -7   58.29   15.50
   1  10   7   89.89   11.20
   1  10   7  101.09    8.90
  -1  10  -7   96.09    9.00
  -1  10  -7   95.09   10.90
  -1  10  -7   97.79   10.10
   1  10   7  106.49   11.00
   1 -10   7   95.19    8.70
   1 -10   7  103.29    8.60
  -1 -10  -7  110.99   11.30
  -1 -10  -7   86.09    8.90
  -1 -10  -7   91.89    9.30
   1 -10   7   81.69    9.30
   1 -10   7  113.79    9.70
  -1 -10  -7   99.69    8.50
   1 -10   7   91.89    9.20
   1 -10   7   95.69    9.10
  -1 -10  -7  102.79    9.60
   1 -10   7   93.09    9.10
   1 -10   7   79.39    9.40
   1 -10   7  113.39   10.80
  -1 -10  -7   92.59   10.20
  -1  10  -8  201.48   16.60
  -1  10  -8  162.88   17.40
   1  10   8  198.88   17.20
   1  10   8  160.68   16.80
   1  10   8  201.68   17.10
   1  10   8  200.28   16.50
   1 -10   8  191.88   16.70
  -1 -10  -8  180.68   17.90
  -1 -10  -8  196.18   17.00
   1 -10   8  156.98   16.90
  -1  10  -9    6.40    1.40
   1  10   9    8.80    2.00
   1  10   9   11.30    2.30
   1  10   9   10.70    1.40
  -1  10  -9    9.90    1.60
   1  10   9    7.90    1.50
  -1 -10  -9    9.00    1.80
   1 -10   9    6.90    1.60
   1 -10   9   11.00    1.50
  -1 -10  -9   14.70    2.60
  -1 -10  -9   11.00    1.50
   1  11 -10    6.40    1.00
   1 -11 -10    9.70    1.30
  -1 -11  10    6.40    1.00
  -1  11   9    2.20    0.70
   1  11  -9    2.80    1.10
  -1  11   9    3.80    1.30
  -1  11   9    2.50    1.30
  -1  11   9    2.50    1.10
   1 -11  -9    4.10    1.40
   1 -11  -9    1.70    1.00
   1 -11  -9    2.40    1.50
   1 -11  -9    3.10    1.00
  -1 -11   9    1.70    1.80
  -1 -11   9    2.70    2.20
  -1 -11   9    1.50    0.80
   1  11  -8  218.48   19.60
   1  11  -8  252.37   20.40
  -1  11   8  232.48   19.90
   1  11  -8  228.98   21.10
  -1  11   8  195.78   20.10
  -1  11   8  211.18   20.50
  -1  11   8  207.98   19.30
  -1  11   8  229.58   21.00
  -1 -11   8  199.38   20.10
   1 -11  -8  235.28   19.80
  -1 -11   8  227.28   19.60
  -1 -11   8  235.48   20.60
  -1 -11   8  252.67   20.20
  -1  11   7   19.10    2.70
  -1  11   7   21.60    4.50
  -1  11   7   18.50    3.80
  -1  11   7   20.10    4.80
  -1  11   7   19.50    3.10
   1  11  -7   14.00    2.10
  -1  11   7   17.50    2.20
  -1  11   7   11.60    2.40
   1  11  -7   14.40    2.70
   1  11  -7   15.70    2.50
  -1  11   7   19.20    1.90
   1  11  -7   20.50    4.50
   1  11  -7   11.40    6.20
   1  11  -7   16.30    4.00
  -1 -11   7   15.60    2.50
   1 -11  -7   16.60    8.40
  -1 -11   7   10.30    2.90
   1 -11  -7   14.30    4.00
  -1 -11   7   14.50    2.80
  -1 -11   7   15.50    2.80
  -1 -11   7   17.30    2.40
   1 -11  -7   12.60    2.50
   1 -11  -7   23.60    3.20
   1 -11  -7   19.50    5.20
  -1 -11   7   16.40    3.90
   1 -11  -7   15.80    2.30
  -1 -11   7   15.10    2.10
  -1 -11   7   14.40    2.80
  -1  11   6   19.70    2.50
   1  11  -6   17.40    3.70
  -1  11   6   21.10    4.50
  -1  11   6   29.90    3.20
  -1  11   6   24.10    3.70
  -1  11   6   30.90    5.00
  -1  11   6   23.50    4.60
   1  11  -6   30.80    3.30
  -1  11   6   27.90    3.60
   1  11  -6   28.70    5.30
   1  11  -6   36.60    5.90
   1  11  -6   28.90    4.40
  -1  11   6   24.90    3.00
  -1  11   6   26.20    4.70
  -1  11   6   28.60    2.90
   1  11  -6   27.20    2.90
  -1  11   6   21.40    3.70
   1  11  -6   23.50    3.20
   1  11  -6   19.10    6.80
  -1 -11   6   24.00    4.40
   1 -11  -6   26.60    4.50
  -1 -11   6   23.90    2.70
   1 -11  -6   24.10    3.30
  -1 -11   6   20.00    3.30
   1 -11  -6   22.60    3.00
  -1 -11   6   31.60    4.40
   1 -11  -6   33.40    5.70
   1 -11  -6   15.60    3.30
  -1 -11   6   18.10    3.00
   1 -11  -6   20.50    4.20
  -1 -11   6   31.60    6.00
  -1 -11   6   22.50    3.70
   1 -11  -6   35.50    9.90
  -1 -11   6   27.70    3.30
  -1 -11   6   25.80    3.10
  -1  11   5  118.79   10.30
  -1  11   5  107.19   11.00
  -1  11   5   95.69    9.60
   1  11  -5  100.69   10.50
  -1  11   5  115.59    9.80
  -1  11   5  106.59   12.30
   1  11  -5  101.19    9.90
  -1  11   5  113.39   11.00
   1  11  -5   95.49   10.90
   1  11  -5  121.49    9.80
  -1  11   5  111.99   10.40
   1  11  -5  102.89   10.10
   1  11  -5  108.59   10.70
  -1  11   5  114.29   12.70
  -1  11   5   93.49    9.40
   1  11  -5  100.39   10.10
  -1  11   5  117.29    9.90
  -1  11   5   98.49   10.10
   1  11  -5  103.29   14.10
  -1 -11   5  115.29   10.30
   1 -11  -5   98.59   10.10
  -1 -11   5  104.19   10.20
   1 -11  -5   97.99   10.70
   1 -11  -5  102.29   10.00
   1 -11  -5  110.19    9.50
  -1 -11   5  121.39   10.10
  -1 -11   5   97.49    9.50
  -1 -11   5  134.29   12.90
  -1 -11   5   95.89    9.90
   1 -11  -5  109.19    9.40
   1 -11  -5   87.79   13.80
  -1 -11   5   92.29    9.70
   1 -11  -5  112.89   11.20
   1 -11  -5  132.29   11.40
  -1 -11   5   92.89   10.50
   1 -11  -5  107.09    9.80
  -1 -11   5  112.59   10.50
   1  11  -4   15.00    2.80
  -1  11   4   17.40    2.50
  -1  11   4   13.40    2.30
  -1  11   4   13.80    3.00
   1  11  -4   22.30    6.10
   1  11  -4   10.00    2.60
   1  11  -4   16.70    2.00
   1  11  -4   18.10    2.90
  -1  11   4   18.80    2.90
   1  11  -4   11.20    2.40
   1  11  -4   14.40    2.70
  -1  11   4    9.10    2.90
  -1  11   4   17.90    2.10
  -1  11   4   15.70    2.20
  -1  11   4   21.20    2.90
  -1  11   4   16.20    1.70
   1  11  -4   12.60    2.80
  -1  11   4   14.70    3.30
   1  11  -4   15.00    2.40
   1 -11  -4   14.20    1.80
  -1 -11   4   11.00    2.40
  -1 -11   4   13.30    2.00
  -1 -11   4   13.90    2.20
   1 -11  -4   17.70    2.40
   1 -11  -4   16.80    2.20
   1 -11  -4   10.70    2.60
   1 -11  -4   14.10    1.70
   1 -11  -4   16.00    3.10
   1 -11  -4   18.40    3.40
  -1 -11   4   10.90    2.40
   1 -11  -4   14.90    5.40
  -1 -11   4   11.50    2.90
  -1 -11   4   17.30    2.50
   1 -11  -4   14.20    2.30
   1  11  -3   12.70    2.60
   1  11  -3    9.60    2.10
   1  11  -3   15.30    2.50
  -1  11   3   11.60    2.00
   1  11  -3   14.30    2.50
   1  11  -3   12.60    2.70
  -1  11   3   12.60    2.60
  -1  11   3   17.30    2.50
  -1  11   3   14.00    1.90
  -1  11   3    9.80    2.60
  -1  11   3   14.40    2.90
   1  11  -3   13.60    4.40
  -1  11   3   12.30    1.60
  -1 -11   3   12.10    1.80
   1 -11  -3   14.10    2.80
  -1 -11   3   11.00    2.20
   1 -11  -3   12.70    2.50
  -1 -11   3   10.20    1.80
   1 -11  -3   17.40    5.00
  -1 -11   3    9.00    2.20
   1 -11  -3   15.80    2.30
   1 -11  -3   10.90    2.30
  -1 -11   3   12.10    2.00
  -1 -11   3   18.10    2.50
  -1  11   2   68.49    6.70
   1  11  -2   77.69    6.30
   1  11  -2   71.39    8.30
  -1  11   2   71.79    6.30
   1  11  -2   74.09    6.20
  -1  11   2   64.59    7.00
   1  11  -2   66.69    7.00
  -1  11   2   61.19    7.30
  -1  11   2   65.39    7.00
   1  11  -2   66.79    8.80
   1  11  -2   60.49    6.60
  -1 -11   2   64.29    6.40
  -1 -11   2   64.59    7.20
   1 -11  -2   65.79    6.80
   1 -11  -2   61.39    6.90
   1 -11  -2   77.39    6.40
   1 -11  -2   67.09    7.10
  -1 -11   2   58.39    6.50
   1 -11  -2   80.59    9.70
  -1 -11   2   75.89    7.10
  -1 -11   2   83.59    7.00
   1 -11  -2   68.89    6.60
   1  11  -1   68.69    7.90
   1  11  -1   87.19    8.10
  -1  11   1   79.59    7.70
  -1  11   1   79.19    8.30
   1  11  -1   89.49    7.80
  -1  11   1   73.39    7.90
   1  11  -1   90.49    8.00
  -1  11   1   80.49    8.10
   1 -11  -1   80.29    8.00
   1 -11  -1   94.49    7.60
  -1 -11   1   70.89    7.90
  -1 -11   1   84.69    8.30
   1 -11  -1   70.49    7.80
   1 -11  -1  101.49   10.90
  -1 -11   1   79.59   10.30
   1 -11  -1   73.09    8.10
  -1 -11   1   96.59    8.30
   1 -11  -1   97.09    8.40
   1 -11  -1   88.39    7.50
   1  11   0  900.51   75.39
   1  11   0  972.80   75.49
   1  11   0  850.61   74.89
  -1  11   0  875.01   75.09
  -1  11   0  765.52   75.29
  -1  11   0  813.22   74.99
  -1  11   0  937.11   75.29
  -1  11   0  966.10   75.69
   1  11   0  818.92   75.09
   1  11   0  870.21   75.09
   1 -11   0  819.52   75.29
   1 -11   0  864.11   74.89
  -1 -11   0  878.81   75.49
  -1 -11   0  807.32   75.29
  -1 -11   0  976.90   78.69
  -1 -11   0  878.21   75.49
  -1  11  -1   32.50    3.00
   1  11   1   36.10    3.50
   1  11   1   22.40    3.20
   1  11   1   27.80    2.90
  -1  11  -1   30.00    3.50
  -1  11  -1   33.20    3.30
   1  11   1   32.10    3.70
   1  11   1   28.00    3.30
  -1  11  -1   22.90    3.80
  -1  11  -1   27.10    6.20
  -1  11  -1   34.00    3.60
  -1 -11  -1   29.40    3.60
  -1 -11  -1   39.50    7.70
   1 -11   1   25.10    3.10
  -1 -11  -1   24.80    3.40
   1 -11   1   27.60    3.80
   1 -11   1   35.30    3.40
   1 -11   1   29.00    3.60
  -1 -11  -1   31.50    3.50
   1  11   2  459.65   41.30
   1  11   2  505.55   41.80
  -1  11  -2  439.06   41.70
  -1  11  -2  466.75   44.60
   1  11   2  475.35   41.40
   1  11   2  439.46   42.10
  -1  11  -2  499.35   42.20
  -1  11  -2  517.15   41.00
  -1  11  -2  447.16   41.40
   1  11   2  466.85   40.90
  -1  11  -2  531.55   41.40
   1 -11   2  476.65   41.30
  -1 -11  -2  478.05   41.90
  -1 -11  -2  499.25   41.70
   1 -11   2  540.15   42.40
  -1 -11  -2  463.45   41.70
   1 -11   2  449.76   41.30
  -1 -11  -2  434.76   41.10
   1 -11   2  449.95   41.70
   1  11   3   44.60    4.50
  -1  11  -3   49.70    5.10
  -1  11  -3   51.29    4.60
  -1  11  -3   55.39    5.30
   1  11   3   58.99    5.60
  -1  11  -3   42.00    5.20
   1  11   3   49.60    5.60
   1  11   3   42.00    5.90
  -1  11  -3   53.19    5.00
   1  11   3   43.80    4.80
  -1  11  -3   64.19   11.00
  -1  11  -3   42.40    5.60
  -1  11  -3   58.49    5.70
  -1  11  -3   48.10    4.80
   1  11   3   53.49    5.10
  -1 -11  -3   49.10    5.40
  -1 -11  -3   49.10    9.20
   1 -11   3   43.90    4.90
  -1 -11  -3   45.40    5.40
  -1 -11  -3   53.39    5.70
   1 -11   3   46.40    5.70
   1 -11   3   47.20    5.00
   1 -11   3   41.40    4.60
  -1 -11  -3   42.20    4.60
   1 -11   3   56.49    4.80
   1 -11   3   46.10    5.30
  -1 -11  -3   42.10    4.70
  -1 -11  -3   47.60    4.90
   1  11   4  142.09   12.40
   1  11   4  135.89   12.50
   1  11   4  156.98   14.00
  -1  11  -4  131.99   12.90
   1  11   4  133.09   13.10
  -1  11  -4  156.78   13.60
   1  11   4  145.59   13.10
   1  11   4  137.09   12.80
  -1  11  -4  174.28   14.10
  -1  11  -4  149.29   12.80
  -1  11  -4  123.19   16.70
   1  11   4  135.89   13.20
  -1  11  -4  144.19   13.30
  -1  11  -4  160.68   13.70
  -1  11  -4  147.29   12.70
  -1  11  -4  148.29   12.50
   1  11   4  126.39   13.90
  -1  11  -4  126.39   14.00
  -1 -11  -4  148.09   14.00
   1 -11   4  131.89   12.90
  -1 -11  -4  150.78   12.90
  -1 -11  -4  140.99   12.60
  -1 -11  -4  135.19   13.60
   1 -11   4  165.58   13.10
   1 -11   4  141.79   13.30
   1 -11   4  129.19   12.70
  -1 -11  -4  143.39   12.90
   1 -11   4  133.09   14.20
  -1 -11  -4  140.99   13.20
   1 -11   4  157.28   13.80
   1 -11   4  144.49   12.60
   1 -11   4  135.99   13.20
   1  11   5   47.30    5.10
  -1  11  -5   42.90    4.50
   1  11   5   54.79    7.60
  -1  11  -5   58.39    6.10
  -1  11  -5   52.49    4.40
   1  11   5   45.00    4.20
  -1  11  -5   53.89    5.70
   1  11   5   40.20    6.10
  -1  11  -5   44.30    5.20
  -1  11  -5   37.70    6.30
  -1  11  -5   46.00    4.80
   1  11   5   41.70    5.00
   1  11   5   46.60    4.70
   1  11   5   56.79    4.90
  -1  11  -5   45.40    5.10
   1  11   5   58.69    6.30
   1  11   5   47.10    5.20
  -1 -11  -5   45.70    5.10
  -1 -11  -5   48.50   11.20
  -1 -11  -5   52.39    5.00
  -1 -11  -5   50.09    5.90
  -1 -11  -5   42.30    4.50
   1 -11   5   38.00    4.40
   1 -11   5   45.60    6.40
  -1 -11  -5   49.10    5.80
   1 -11   5   54.49    4.80
  -1 -11  -5   47.80    5.10
  -1 -11  -5   51.59    6.20
   1 -11   5   52.59    5.40
  -1 -11  -5   47.20    6.00
   1 -11   5   48.90    5.80
  -1 -11  -5   39.30    4.70
   1 -11   5   41.30    4.80
   1 -11   5   42.20    5.10
  -1 -11  -5   42.00    4.60
   1 -11   5   49.70    5.40
  -1  11  -6   21.90    8.90
   1  11   6   42.00    6.00
   1  11   6   28.20    3.60
   1  11   6   23.70    4.00
  -1  11  -6   32.80    5.00
  -1  11  -6   28.20    3.70
  -1  11  -6   25.20    2.70
  -1  11  -6   24.50    3.20
  -1  11  -6   22.70    4.50
  -1  11  -6   34.30    6.20
   1  11   6   24.30    3.10
  -1  11  -6   27.60    4.70
   1  11   6   36.10    6.00
   1  11   6   25.30    3.40
  -1 -11  -6   42.60    7.70
   1 -11   6   25.60    3.30
   1 -11   6   25.40    2.80
  -1 -11  -6   29.00    4.10
  -1 -11  -6   25.50    3.20
  -1 -11  -6   28.60    3.70
   1 -11   6   35.10    6.60
   1 -11   6   29.80    3.50
   1 -11   6   34.20    4.60
   1 -11   6   16.20    3.70
  -1 -11  -6   23.00    2.80
   1 -11   6   27.40    3.40
  -1 -11  -6   27.00    5.40
  -1 -11  -6   34.80    4.60
   1 -11   6   26.60    4.10
  -1 -11  -6   30.70    3.50
   1 -11   6   28.30    3.70
  -1  11  -7   42.60   13.50
   1  11   7   49.30    5.50
  -1  11  -7   49.70    7.00
   1  11   7   44.40    5.50
   1  11   7   61.49    9.20
  -1  11  -7   43.90    6.00
  -1  11  -7   33.70    6.00
   1  11   7   59.29    8.00
   1 -11   7   49.50    5.60
  -1 -11  -7   44.30    6.20
   1 -11   7   48.50    5.30
  -1 -11  -7   54.29    4.70
  -1 -11  -7   63.19    7.70
   1 -11   7   57.29    7.00
  -1 -11  -7   55.89    6.90
   1 -11   7   49.99    5.20
   1 -11   7   40.20    5.50
  -1 -11  -7   42.40    5.50
   1 -11   7   59.59    4.90
   1 -11   7   50.99    7.10
  -1  11  -8    6.90    1.30
   1  11   8    6.00    1.60
   1  11   8    7.00    1.20
   1  11   8    6.70    1.70
  -1  11  -8    4.70    2.20
   1  11   8    8.80    2.10
  -1  11  -8    5.60    1.60
   1 -11   8    6.70    1.40
   1 -11   8    4.90    1.60
   1 -11   8    3.50    1.50
  -1 -11  -8    6.00    1.30
   1 -11   8    9.30    2.00
  -1 -11  -8    5.30    1.50
  -1 -11  -8    8.20    2.10
  -1 -11  -8    5.50    2.00
   1  11   9    3.00    1.90
   1  11   9    0.90    0.80
   1  11   9    0.40    0.60
   1  11   9    1.40    1.00
  -1  11  -9    0.40    0.70
   1 -11   9    1.40    0.70
  -1 -11  -9    1.60    0.90
  -1 -11  -9    1.70    0.70
   1 -11   9    0.90    0.90
  -1 -11  -9    0.20    1.50
  -1 -11  -9    0.70    0.90
  -1  12   9    6.70    1.90
  -1  12   9    5.60    1.40
   1  12  -9    9.00    1.70
  -1  12   9    8.00    1.20
  -1  12   9    4.10    1.30
   1 -12  -9    8.80    2.10
  -1 -12   9    5.90    1.20
   1 -12  -9    5.60    1.40
   1 -12  -9    6.50    1.20
  -1 -12   9    2.70    1.60
   1 -12  -9    7.80    2.30
   1  12  -8   16.10    2.60
  -1  12   8   10.80    2.20
  -1  12   8    7.60    1.90
   1  12  -8   15.70    3.10
  -1  12   8   15.20    2.80
  -1  12   8   14.90    2.00
  -1 -12   8    7.80    2.30
  -1 -12   8   10.00    2.40
   1 -12  -8   11.90    2.10
  -1 -12   8   11.30    2.40
  -1 -12   8   14.80    1.70
   1 -12  -8   13.30    1.90
  -1 -12   8    8.90    1.80
   1 -12  -8    9.70    2.10
   1 -12  -8   10.70    2.70
  -1 -12   8   11.30    2.30
  -1  12   7  162.38   15.30
   1  12  -7  136.99   15.00
  -1  12   7  144.49   12.90
   1  12  -7  102.79   19.80
  -1  12   7  178.98   15.60
   1  12  -7  158.28   13.70
  -1  12   7  140.79   13.90
   1  12  -7  132.39   14.30
  -1  12   7  156.18   15.80
  -1  12   7  137.49   13.20
   1 -12  -7  137.59   13.60
  -1 -12   7  164.58   13.30
  -1 -12   7  157.58   13.60
  -1 -12   7  130.79   13.00
   1 -12  -7  139.59   13.70
  -1 -12   7  153.98   13.70
   1 -12  -7  134.49   14.40
  -1 -12   7  140.79   13.40
  -1 -12   7  135.99   14.60
   1 -12  -7  158.78   15.60
  -1 -12   7  138.19   13.70
  -1  12   6  401.36   37.40
  -1  12   6  398.16   37.90
   1  12  -6  360.76   42.50
   1  12  -6  450.25   37.50
  -1  12   6  472.75   38.20
   1  12  -6  482.95   39.60
  -1  12   6  447.66   39.70
   1  12  -6  398.36   37.80
  -1  12   6  409.66   39.70
  -1  12   6  449.46   38.00
  -1  12   6  393.96   38.90
   1  12  -6  462.15   37.40
   1  12  -6  395.16   39.10
  -1  12   6  405.96   37.00
   1  12  -6  425.16   38.70
  -1  12   6  467.25   37.50
  -1 -12   6  433.96   38.00
   1 -12  -6  450.95   39.40
  -1 -12   6  468.75   37.60
  -1 -12   6  410.96   37.60
   1 -12  -6  416.26   37.90
   1 -12  -6  419.56   37.70
   1 -12  -6  414.96   38.70
  -1 -12   6  455.75   39.20
   1 -12  -6  494.85   39.50
   1 -12  -6  394.16   37.40
  -1 -12   6  393.66   38.60
  -1 -12   6  495.25   37.90
  -1 -12   6  393.16   37.20
   1  12  -5    0.00    2.50
  -1  12   5    3.40    1.30
  -1  12   5    4.00    2.60
   1  12  -5    1.50    1.30
   1  12  -5    0.10    1.10
   1  12  -5    2.20    2.40
  -1  12   5    2.30    1.40
  -1  12   5    1.60    0.90
  -1  12   5    2.20    1.80
   1  12  -5    2.30    1.50
  -1  12   5    1.80    0.80
  -1  12   5    2.40    1.80
   1  12  -5    3.00    1.80
   1  12  -5    1.90    0.90
   1  12  -5    2.30    1.30
   1  12  -5    3.00    1.80
  -1  12   5    1.60    0.60
  -1  12   5    2.10    1.70
   1  12  -5    2.30    1.30
  -1  12   5    1.90    1.00
   1 -12  -5    0.90    1.70
   1 -12  -5    2.50    1.60
  -1 -12   5    2.40    1.50
  -1 -12   5    4.10    1.30
  -1 -12   5    1.30    1.10
   1 -12  -5    2.60    1.30
  -1 -12   5   -2.00    1.60
  -1 -12   5    1.10    0.70
  -1 -12   5    2.10    1.00
  -1 -12   5    2.00    0.90
  -1 -12   5    2.10    1.50
   1 -12  -5    1.80    0.60
   1 -12  -5   -0.20    1.50
   1 -12  -5    1.60    1.10
   1 -12  -5    1.90    1.40
  -1 -12   5    1.70    1.10
   1 -12  -5    2.20    1.00
   1  12  -4    8.50    2.00
   1  12  -4   11.40    1.70
  -1  12   4   11.70    1.80
   1  12  -4    7.30    2.30
   1  12  -4    9.00    4.10
  -1  12   4    8.50    1.50
  -1  12   4   10.90    3.40
  -1  12   4    8.60    1.90
   1  12  -4    9.70    2.50
  -1  12   4    6.30    1.60
   1  12  -4    8.70    2.00
  -1  12   4    7.70    2.20
  -1  12   4    6.80    1.30
  -1  12   4    7.90    1.70
   1  12  -4    9.50    2.00
   1  12  -4    6.40    1.60
  -1  12   4    5.80    1.10
  -1 -12   4    7.90    1.40
  -1 -12   4   10.40    1.50
  -1 -12   4    5.10    1.50
   1 -12  -4    8.30    2.10
   1 -12  -4    5.30    4.00
   1 -12  -4    5.30    1.90
   1 -12  -4    9.10    1.80
  -1 -12   4    8.10    2.40
   1 -12  -4    7.70    1.60
   1 -12  -4    8.20    1.20
   1 -12  -4   10.90    1.50
  -1 -12   4   11.00    2.10
  -1 -12   4    7.40    1.50
  -1 -12   4    9.70    1.80
   1 -12  -4    8.50    1.80
   1 -12  -4   10.10    1.60
   1 -12  -4   12.60    2.90
  -1 -12   4    8.40    2.20
  -1  12   3   28.30    4.50
  -1  12   3   24.90    3.20
  -1  12   3   24.00    4.00
   1  12  -3   30.30    3.70
   1  12  -3   29.00    4.70
   1  12  -3   30.80    3.20
  -1  12   3   25.70    2.90
  -1  12   3   29.70    2.90
  -1  12   3   27.50    4.70
   1  12  -3   28.00    3.80
  -1  12   3   31.20    3.20
  -1  12   3   29.00    3.10
   1  12  -3   25.60    3.30
   1  12  -3   27.70    6.60
   1  12  -3   33.00    3.50
  -1  12   3   28.90    3.40
  -1 -12   3   24.70    3.10
  -1 -12   3   27.30    3.00
   1 -12  -3   29.50    4.40
  -1 -12   3   32.40    3.10
   1 -12  -3   30.70    3.20
  -1 -12   3   26.60    3.30
   1 -12  -3   30.00    3.00
   1 -12  -3   30.80    3.20
  -1 -12   3   31.60    3.80
   1 -12  -3   29.40    3.80
  -1 -12   3   28.20    3.30
   1 -12  -3   30.40    3.80
   1 -12  -3   26.20    3.30
  -1 -12   3   32.40    4.30
   1 -12  -3   29.10    6.90
  -1  12   2    6.60    1.10
   1  12  -2    9.60    1.10
  -1  12   2    7.80    1.90
   1  12  -2    8.80    1.20
  -1  12   2    7.90    2.20
  -1  12   2    7.60    1.60
   1  12  -2   10.70    2.20
  -1  12   2    7.60    1.50
  -1  12   2   10.90    2.30
   1  12  -2    6.10    1.50
  -1  12   2    9.10    1.40
   1  12  -2    9.70    3.70
   1 -12  -2    8.50    1.60
  -1 -12   2    7.40    1.40
   1 -12  -2    7.40    2.00
   1 -12  -2    7.10    2.00
  -1 -12   2    6.60    1.30
   1 -12  -2    9.40    1.30
  -1 -12   2    6.20    1.40
  -1 -12   2   12.00    2.40
   1 -12  -2    7.10    1.80
  -1 -12   2    8.70    2.10
   1 -12  -2   12.20    4.40
   1  12  -1    6.90    1.60
  -1  12   1    6.40    1.80
  -1  12   1    5.70    1.50
   1  12  -1    3.50    1.20
  -1  12   1    7.60    1.40
   1  12  -1    6.00    1.10
  -1  12   1    4.20    1.10
   1  12  -1    6.60    1.30
  -1  12   1    5.20    1.50
  -1  12   1    6.00    1.00
   1 -12  -1    8.00    3.70
   1 -12  -1    3.10    1.30
   1 -12  -1    7.70    1.50
  -1 -12   1    5.30    1.70
   1 -12  -1    4.70    1.10
   1 -12  -1    5.20    1.90
   1 -12  -1    5.40    1.40
  -1 -12   1    9.40    2.10
  -1 -12   1    5.50    1.60
  -1 -12   1    4.70    1.00
   1  12   0  321.17   27.60
   1  12   0  278.37   27.70
  -1  12   0  314.77   27.50
   1  12   0  320.77   27.40
   1  12   0  307.47   27.60
  -1  12   0  277.17   27.80
   1  12   0  327.97   27.60
  -1  12   0  313.57   27.50
  -1  12   0  358.96   27.90
  -1 -12   0  331.17   27.70
   1 -12   0  314.17   30.80
   1 -12   0  316.27   27.90
  -1 -12   0  347.47   31.50
   1 -12   0  278.87   27.90
  -1 -12   0  322.37   28.00
  -1 -12   0  299.47   27.80
   1 -12   0  360.06   27.80
  -1 -12   0  293.77   27.30
  -1  12  -1  241.68   20.20
   1  12   1  253.77   21.30
  -1  12  -1  202.38   20.50
   1  12   1  248.98   20.60
   1  12   1  250.77   20.90
  -1  12  -1  204.88   20.90
   1  12   1  227.58   20.30
   1  12   1  225.48   20.60
   1  12   1  259.97   21.10
  -1  12  -1  239.98   23.70
  -1  12  -1  251.07   20.70
  -1 -12  -1  269.37   24.90
  -1 -12  -1  225.28   20.80
   1 -12   1  260.17   20.70
  -1 -12  -1  211.18   21.00
   1 -12   1  238.98   20.50
   1 -12   1  248.88   22.40
  -1 -12  -1  260.07   20.70
   1 -12   1  199.48   20.40
  -1 -12  -1  196.08   20.30
   1 -12   1  209.88   20.90
   1  12   2  528.95   45.50
  -1  12  -2  480.95   45.50
  -1  12  -2  594.54   45.70
  -1  12  -2  540.35   49.30
  -1  12  -2  559.94   46.60
   1  12   2  593.54   46.10
  -1  12  -2  594.84   45.20
   1  12   2  501.65   45.30
  -1  12  -2  473.25   45.80
   1  12   2  471.15   46.30
   1  12   2  516.35   45.60
  -1  12  -2  464.25   45.90
   1  12   2  514.55   45.20
   1 -12   2  473.75   45.20
  -1 -12  -2  529.85   45.90
   1 -12   2  483.55   45.50
  -1 -12  -2  504.15   46.10
   1 -12   2  593.34   46.20
  -1 -12  -2  598.64   50.09
   1 -12   2  496.05   46.40
  -1 -12  -2  487.35   45.20
  -1 -12  -2  559.54   45.50
  -1 -12  -2  544.35   46.10
   1 -12   2  524.45   45.50
  -1  12  -3  419.36   41.80
   1  12   3  416.96   37.60
   1  12   3  409.46   38.70
  -1  12  -3  464.75   37.50
   1  12   3  377.66   37.60
   1  12   3  494.15   38.30
  -1  12  -3  448.96   37.20
  -1  12  -3  450.35   36.90
   1  12   3  399.66   37.00
   1  12   3  454.85   38.30
  -1  12  -3  403.66   37.70
   1  12   3  453.45   37.50
  -1  12  -3  445.86   37.00
  -1  12  -3  376.66   37.90
  -1  12  -3  484.85   38.00
   1  12   3  476.15   37.20
  -1  12  -3  431.56   37.30
  -1  12  -3  399.06   38.40
   1 -12   3  490.85   37.40
   1 -12   3  478.65   38.00
   1 -12   3  428.86   37.30
  -1 -12  -3  391.96   38.10
  -1 -12  -3  435.86   37.30
   1 -12   3  418.46   37.00
   1 -12   3  452.25   37.20
   1 -12   3  395.56   37.90
  -1 -12  -3  456.45   42.30
  -1 -12  -3  376.16   37.10
  -1 -12  -3  445.96   38.10
  -1 -12  -3  387.86   37.20
  -1 -12  -3  404.56   37.00
  -1 -12  -3  415.46   38.30
  -1 -12  -3  407.26   37.40
   1 -12   3  414.16   38.50
   1 -12   3  408.46   37.50
  -1  12  -4   44.60    4.70
  -1  12  -4   45.30    5.20
   1  12   4   39.80    4.60
   1  12   4   49.50    4.60
  -1  12  -4   41.90    4.90
  -1  12  -4   43.40    4.20
  -1  12  -4   48.50    5.30
  -1  12  -4   47.00    5.90
   1  12   4   38.90    4.70
   1  12   4   39.20    4.40
  -1  12  -4   45.90    4.60
  -1  12  -4   48.10    4.10
   1  12   4   37.50    4.90
  -1  12  -4   39.70    9.60
   1  12   4   39.80    4.70
  -1  12  -4   42.70    4.40
   1  12   4   50.89    5.60
  -1 -12  -4   47.50   10.10
   1 -12   4   42.70    4.80
  -1 -12  -4   38.80    5.40
   1 -12   4   38.70    4.20
  -1 -12  -4   38.50    4.40
  -1 -12  -4   38.70    4.50
   1 -12   4   45.30    6.00
   1 -12   4   49.30    5.20
  -1 -12  -4   46.30    4.80
   1 -12   4   42.10    4.60
   1 -12   4   52.79    4.70
  -1 -12  -4   54.29    5.00
  -1 -12  -4   41.90    5.40
   1 -12   4   42.00    4.40
  -1 -12  -4   41.00    4.20
  -1 -12  -4   53.29    4.70
   1 -12   4   47.70    5.40
  -1  12  -5   29.20    4.50
   1  12   5   18.50    3.70
   1  12   5   17.40    3.00
   1  12   5   20.10    3.20
  -1  12  -5   23.20    7.80
  -1  12  -5   21.00    4.10
   1  12   5   20.40    4.90
   1  12   5   19.00    4.40
   1  12   5   25.60    4.50
  -1  12  -5   19.60    3.40
  -1  12  -5   21.70    2.30
  -1  12  -5   17.20    4.30
  -1  12  -5   19.50    3.90
   1  12   5   21.60    3.80
   1  12   5   25.70    2.80
   1  12   5   20.40    2.10
  -1 -12  -5   20.70    3.00
   1 -12   5   23.30    2.70
  -1 -12  -5   22.90    2.70
   1 -12   5   19.10    3.70
  -1 -12  -5   25.00    3.30
   1 -12   5   21.90    3.40
  -1 -12  -5   20.90    4.50
   1 -12   5   20.60    3.00
   1 -12   5   27.10    4.00
  -1 -12  -5   16.50    3.80
   1 -12   5   12.00    3.60
  -1 -12  -5   18.30    2.50
   1 -12   5   24.90    2.90
  -1 -12  -5   27.10    4.30
   1 -12   5   18.20    3.20
  -1 -12  -5   23.80    2.90
  -1 -12  -5   22.60    4.10
  -1 -12  -5   24.00    3.50
   1  12   6    0.80    0.80
  -1  12  -6    0.40    0.80
   1  12   6    0.50    0.90
  -1  12  -6    1.30    1.40
  -1  12  -6    0.90    1.00
  -1  12  -6    1.80    2.30
   1  12   6    0.00    0.80
  -1  12  -6    0.30    1.80
   1  12   6    0.40    1.10
  -1  12  -6   -0.20    4.70
   1  12   6    4.50    2.80
   1 -12   6    1.70    0.90
  -1 -12  -6    0.30    1.10
  -1 -12  -6   -0.60    1.30
   1 -12   6    1.20    1.10
   1 -12   6   -0.30    2.10
  -1 -12  -6   -3.40    2.20
   1 -12   6    1.10    1.00
   1 -12   6    0.10    1.40
  -1 -12  -6    1.00    2.00
  -1 -12  -6    0.30    0.90
  -1 -12  -6    1.30    1.10
  -1 -12  -6    0.90    0.60
  -1 -12  -6   -0.20    1.20
   1 -12   6    0.80    0.60
   1 -12   6    0.60    1.00
  -1 -12  -6    1.20    0.90
   1 -12   6    0.90    1.10
   1 -12   6    0.20    1.40
   1 -12   6    0.30    1.20
  -1  12  -7   42.70    4.70
   1  12   7   33.20    4.40
  -1  12  -7   20.60   11.00
   1  12   7   41.00    7.40
   1  12   7   34.40    4.60
   1  12   7   43.20    4.10
  -1  12  -7   41.80    4.20
   1  12   7   41.50    4.60
  -1  12  -7   43.20    7.00
   1  12   7   30.70    6.00
  -1  12  -7   41.00    6.00
   1 -12   7   36.00    4.20
  -1 -12  -7   38.60    3.60
   1 -12   7   36.90    4.60
   1 -12   7   40.90    3.70
   1 -12   7   36.00    5.20
  -1 -12  -7   35.90    4.50
  -1 -12  -7   32.40    4.10
  -1 -12  -7   59.89   11.80
  -1 -12  -7   38.10    4.60
  -1 -12  -7   40.80    5.40
   1 -12   7   34.80    4.70
  -1  12  -8   -0.50    0.60
  -1  12  -8   -0.10    0.60
   1  12   8    0.10    0.70
   1  12   8   -0.50    0.50
  -1  12  -8   -0.10    1.30
   1  12   8    0.10    0.70
   1  12   8   -0.60    0.90
  -1 -12  -8   -0.50    0.90
  -1 -12  -8    0.70    0.90
   1 -12   8    0.80    1.10
   1 -12   8    0.00    0.60
  -1 -12  -8   -0.60    0.70
  -1 -12  -8   -0.50    1.70
   1 -12   8    0.70    1.00
   1 -12   8    1.30    1.30
   1  12   9   58.79    6.20
   1  12   9   67.49    5.80
   1  12   9   70.29    6.40
  -1  12  -9   67.79    6.30
  -1 -12  -9   71.49    6.00
  -1 -12  -9   57.39    6.30
   1 -12   9   58.69    6.60
  -1 -12  -9   57.99    6.20
   1 -12   9   71.39    6.10
  -1  13   9   86.09    8.70
  -1  13   9   83.59    8.60
  -1  13   9  103.19    8.40
  -1  13   9  108.69    9.10
   1  13  -9   89.89    8.60
   1 -13  -9   92.49    8.60
  -1 -13   9   87.59    8.50
  -1  13   8    2.70    1.20
  -1  13   8    2.20    1.20
  -1  13   8    2.10    0.80
   1  13  -8    4.50    1.50
   1  13  -8    6.10    2.50
  -1  13   8    1.40    1.10
   1  13  -8    2.60    1.00
   1 -13  -8    3.60    2.10
   1 -13  -8    2.20    1.20
  -1 -13   8    4.20    0.80
  -1 -13   8    3.50    1.50
  -1 -13   8    3.20    1.20
   1 -13  -8    1.80    1.00
  -1 -13   8    1.80    1.50
  -1 -13   8    6.40    2.10
  -1 -13   8    1.10    1.50
   1 -13  -8    4.40    1.10
  -1  13   7  114.69   11.10
   1  13  -7  103.39   10.90
   1  13  -7  111.19   11.80
   1  13  -7  115.99   12.90
  -1  13   7   99.09   10.60
   1  13  -7  115.39   10.60
  -1  13   7  141.39   14.50
  -1  13   7  125.19   10.20
   1  13  -7  127.09   10.50
  -1  13   7  112.59   11.40
  -1 -13   7  114.99   12.50
   1 -13  -7  132.99   14.10
   1 -13  -7   95.59   12.90
  -1 -13   7  128.99   11.30
  -1 -13   7  132.29   10.80
  -1 -13   7  125.89   11.00
  -1 -13   7   99.99   11.10
  -1 -13   7  108.49   10.40
   1 -13  -7  111.99   12.00
  -1 -13   7  111.59   10.90
   1 -13  -7  121.49   11.10
   1 -13  -7  107.99   11.10
   1  13  -6    1.70    1.70
   1  13  -6    1.20    0.90
  -1  13   6    3.10    3.20
  -1  13   6    1.70    1.30
  -1  13   6    1.50    1.00
  -1  13   6    1.90    0.70
  -1  13   6    1.50    1.30
   1  13  -6   -0.20    1.10
  -1  13   6    0.90    1.30
  -1  13   6    2.80    1.00
   1  13  -6    1.50    1.10
   1  13  -6    1.10    2.60
  -1  13   6   -0.30    0.80
  -1  13   6    0.70    2.40
   1  13  -6    2.00    1.40
  -1  13   6    0.50    1.70
   1 -13  -6    1.70    1.30
  -1 -13   6    1.60    0.90
  -1 -13   6    1.10    1.00
   1 -13  -6   -3.30    5.80
   1 -13  -6    1.40    1.00
   1 -13  -6    1.10    2.70
   1 -13  -6    1.40    1.20
  -1 -13   6    1.60    1.20
  -1 -13   6    0.40    1.30
  -1 -13   6    1.20    1.00
  -1 -13   6    1.40    1.20
  -1 -13   6    1.40    0.80
  -1 -13   6    3.70    2.70
   1 -13  -6   -0.20    0.90
  -1 -13   6   -0.30    1.70
  -1  13   5   17.50    2.40
   1  13  -5    9.20    4.60
   1  13  -5   18.40    2.50
   1  13  -5   14.20    3.40
   1  13  -5   17.00    2.80
  -1  13   5   15.40    3.50
   1  13  -5   14.70    3.30
  -1  13   5   17.70    2.10
   1  13  -5   17.60    2.40
  -1  13   5   14.50    2.30
   1  13  -5   18.70    2.90
  -1  13   5   14.70    2.60
  -1  13   5   11.00    2.90
  -1  13   5   15.70    2.80
   1  13  -5   14.30    2.90
   1  13  -5   19.10    4.10
  -1  13   5   15.30    1.90
  -1  13   5   19.10    3.40
  -1  13   5   13.80    3.40
   1 -13  -5   14.70    3.10
  -1 -13   5   10.80    2.70
   1 -13  -5   17.30    2.70
  -1 -13   5   15.20    2.60
   1 -13  -5   13.50    2.30
  -1 -13   5   14.10    2.40
  -1 -13   5   13.50    2.30
   1 -13  -5   10.30    5.70
   1 -13  -5   18.30    1.80
   1 -13  -5   24.40    4.60
  -1 -13   5   14.30    2.00
  -1 -13   5   13.60    2.50
  -1 -13   5   18.20    4.50
   1 -13  -5   25.30    4.50
  -1 -13   5   20.10    3.30
   1 -13  -5   12.20    3.40
  -1 -13   5   15.30    2.90
   1  13  -4  144.39   14.00
   1  13  -4  137.39   13.10
   1  13  -4  137.19   13.00
  -1  13   4  156.68   13.30
  -1  13   4  159.98   12.90
  -1  13   4  151.38   14.10
   1  13  -4  126.19   13.30
   1  13  -4  139.59   14.20
  -1  13   4  124.59   12.70
  -1  13   4  141.99   13.30
  -1  13   4  127.29   12.40
  -1  13   4  139.99   13.10
  -1  13   4  157.78   12.70
   1  13  -4  151.78   12.80
  -1  13   4  135.19   14.10
  -1  13   4  163.08   15.40
   1  13  -4  159.98   13.80
   1 -13  -4  156.68   12.50
   1 -13  -4  131.29   12.80
  -1 -13   4  139.39   13.70
   1 -13  -4  138.59   13.20
   1 -13  -4  148.59   12.80
  -1 -13   4  130.99   12.80
  -1 -13   4  130.59   12.90
   1 -13  -4  145.99   12.70
   1 -13  -4  116.69   13.60
  -1 -13   4  132.19   13.10
  -1 -13   4  125.19   12.60
  -1 -13   4  133.09   14.30
   1 -13  -4  148.69   13.90
   1 -13  -4  141.99   12.80
   1 -13  -4  145.69   13.10
   1 -13  -4  171.18   14.40
   1 -13  -4  121.39   17.00
  -1 -13   4  161.88   13.70
   1  13  -3   20.70    6.10
   1  13  -3   23.80    3.00
   1  13  -3   21.10    2.60
  -1  13   3   23.40    3.00
  -1  13   3   20.80    2.80
  -1  13   3   16.90    2.30
   1  13  -3   17.20    3.10
   1  13  -3   20.20    3.50
   1  13  -3   22.70    3.10
   1  13  -3   24.80    2.80
  -1  13   3   19.50    2.60
  -1  13   3   28.90    3.10
  -1  13   3   24.70    2.60
  -1  13   3   19.70    3.50
  -1  13   3   19.00    3.60
  -1  13   3   23.00    4.40
  -1 -13   3   22.80    2.80
   1 -13  -3   24.10    2.30
  -1 -13   3   18.80    2.50
   1 -13  -3   23.90    6.70
   1 -13  -3   25.10    3.40
   1 -13  -3   25.70    2.50
  -1 -13   3   19.90    3.20
  -1 -13   3   27.20    4.70
  -1 -13   3   21.40    3.60
   1 -13  -3   24.00    3.90
   1 -13  -3   19.60    2.50
  -1 -13   3   17.40    2.80
  -1 -13   3   25.10    4.00
   1 -13  -3   20.60    3.70
   1 -13  -3   24.50    3.10
  -1 -13   3   21.70    2.60
  -1  13   2  434.06   34.50
  -1  13   2  379.46   35.80
   1  13  -2  378.16   37.90
  -1  13   2  423.26   35.40
   1  13  -2  418.76   35.10
  -1  13   2  367.46   35.30
   1  13  -2  389.06   34.30
   1  13  -2  426.26   35.40
  -1  13   2  421.46   34.80
  -1  13   2  376.86   34.80
  -1 -13   2  365.06   34.50
   1 -13  -2  417.46   34.50
  -1 -13   2  369.96   34.50
   1 -13  -2  418.86   35.20
   1 -13  -2  378.86   35.20
  -1 -13   2  348.57   34.70
   1 -13  -2  434.76   34.40
   1 -13  -2  401.86   34.80
  -1 -13   2  377.36   34.70
   1 -13  -2  399.86   39.00
  -1 -13   2  425.96   35.40
   1  13  -1   75.69    7.00
  -1  13   1   61.69    6.90
   1  13  -1   67.39    7.30
  -1  13   1   71.49    6.60
   1  13  -1   75.29    7.00
  -1  13   1   78.69    7.00
  -1  13   1   69.79    7.50
   1  13  -1   74.99    7.30
   1  13  -1   76.59    6.80
  -1  13   1   79.49    6.80
  -1  13   1   65.59    7.60
  -1  13   1   68.49    7.00
  -1  13   1   83.59    7.70
  -1 -13   1   85.69    7.70
   1 -13  -1   81.49    7.40
  -1 -13   1   81.59    7.90
  -1 -13   1   69.19    6.80
  -1 -13   1   81.59    7.50
   1 -13  -1   78.09    6.70
   1 -13  -1   70.59   10.10
   1 -13  -1   66.79    7.50
  -1 -13   1   66.59    6.70
  -1 -13   1   68.89    6.90
   1 -13  -1   79.09    7.10
   1 -13  -1   70.69    7.30
   1 -13  -1   65.69    6.80
   1  13   0  342.27   29.90
  -1  13   0  292.87   30.20
   1  13   0  330.07   29.90
   1  13   0  334.47   30.00
  -1  13   0  300.27   29.80
  -1  13   0  377.46   30.20
   1  13   0  388.86   30.40
  -1  13   0  384.76   30.70
   1  13   0  370.06   30.30
  -1  13   0  350.26   29.90
  -1  13   0  355.46   29.50
  -1 -13   0  383.06   30.60
   1 -13   0  322.47   30.30
   1 -13   0  317.67   33.20
   1 -13   0  339.87   30.20
  -1 -13   0  391.26   30.40
  -1 -13   0  342.47   35.40
   1 -13   0  307.07   29.60
   1 -13   0  382.06   30.10
  -1 -13   0  299.67   29.60
   1 -13   0  298.17   29.70
   1  13   1  323.07   29.20
  -1  13  -1  329.57   32.90
   1  13   1  359.06   30.00
  -1  13  -1  351.56   29.20
  -1  13  -1  370.46   30.20
  -1  13  -1  310.77   29.60
   1  13   1  342.77   30.20
  -1  13  -1  318.67   30.30
   1  13   1  311.97   29.50
  -1  13  -1  351.16   29.70
   1  13   1  351.46   29.80
   1  13   1  326.17   29.60
  -1 -13  -1  341.87   29.30
   1 -13   1  322.17   30.00
   1 -13   1  369.06   30.60
   1 -13   1  369.86   29.70
  -1 -13  -1  312.37   29.90
  -1 -13  -1  291.37   29.20
  -1 -13  -1  354.86   33.80
   1 -13   1  288.87   29.40
   1 -13   1  374.76   29.40
   1 -13   1  343.77   29.50
  -1 -13  -1  361.36   30.20
   1  13   2   30.40    3.60
  -1  13  -2   33.50    3.20
   1  13   2   31.00    3.60
   1  13   2   34.70    4.10
  -1  13  -2   27.30    3.80
  -1  13  -2   33.60    4.00
   1  13   2   36.50    4.20
  -1  13  -2   31.70    5.00
  -1  13  -2   34.10    3.60
   1  13   2   30.80    4.30
   1  13   2   35.00    3.70
  -1  13  -2   30.10    3.60
  -1  13  -2   31.50    3.30
   1  13   2   36.00    3.50
  -1  13  -2   34.70    3.50
  -1  13  -2   34.60    7.90
   1  13   2   28.40    3.20
  -1 -13  -2   33.90    4.30
  -1 -13  -2   28.80    7.90
   1 -13   2   32.70    3.20
   1 -13   2   31.40    4.10
   1 -13   2   36.70    3.80
  -1 -13  -2   31.10    4.00
  -1 -13  -2   34.50    3.30
   1 -13   2   32.10    3.60
  -1 -13  -2   29.80    3.30
   1 -13   2   35.10    3.60
   1 -13   2   35.60    3.50
  -1 -13  -2   28.70    3.40
   1 -13   2   30.10    4.40
   1 -13   2   30.00    3.60
   1 -13   2   26.70    3.20
  -1 -13  -2   31.00    3.60
  -1 -13  -2   32.30    4.00
  -1 -13  -2   36.30    3.80
  -1  13  -3   17.50    3.00
   1  13   3   18.00    2.50
   1  13   3   13.70    3.40
   1  13   3   19.60    2.20
  -1  13  -3   19.30    2.70
  -1  13  -3   14.80    2.00
  -1  13  -3   17.30    2.30
  -1  13  -3   21.10    2.90
  -1  13  -3   21.60    3.20
  -1  13  -3   14.10    2.90
   1  13   3   17.90    2.50
   1  13   3   17.50    3.20
   1  13   3   16.30    2.60
  -1  13  -3   17.40    2.20
   1  13   3   17.10    3.30
  -1  13  -3   14.20    3.30
   1  13   3   19.80    2.90
  -1  13  -3   17.70    3.00
  -1  13  -3   18.20    3.40
  -1  13  -3   15.60    5.90
  -1 -13  -3   17.40    6.20
  -1 -13  -3   11.50    2.80
  -1 -13  -3   16.00    2.10
   1 -13   3   19.10    3.50
  -1 -13  -3   20.20    2.40
  -1 -13  -3   19.60    3.30
   1 -13   3   15.00    2.50
  -1 -13  -3   20.80    2.70
  -1 -13  -3   16.90    2.00
  -1 -13  -3   15.10    3.20
   1 -13   3   21.60    2.40
   1 -13   3   20.00    2.90
  -1 -13  -3   20.10    2.90
   1 -13   3   12.80    3.10
   1 -13   3   14.40    2.70
   1 -13   3   21.30    2.10
   1 -13   3   15.00    2.30
  -1 -13  -3   17.00    3.10
   1 -13   3   19.50    3.00
  -1  13  -4   10.60    1.80
  -1  13  -4   13.20    2.10
   1  13   4   11.30    3.80
  -1  13  -4    8.20    4.40
  -1  13  -4   11.10    3.10
   1  13   4   13.40    2.10
  -1  13  -4    9.40    2.50
   1  13   4   11.50    2.30
  -1  13  -4    8.60    2.10
   1  13   4   10.70    2.70
   1  13   4    9.90    1.60
  -1  13  -4    8.50    2.30
   1  13   4    9.60    1.20
  -1  13  -4    8.60    2.10
  -1  13  -4   11.90    1.40
   1  13   4    6.50    1.70
   1  13   4   14.70    2.50
   1 -13   4   14.00    2.60
  -1 -13  -4   12.00    2.20
   1 -13   4    9.20    2.50
  -1 -13  -4    8.60    2.50
   1 -13   4   11.50    1.70
   1 -13   4   10.30    2.30
   1 -13   4    7.70    1.80
   1 -13   4    9.20    2.10
   1 -13   4   12.70    2.10
  -1 -13  -4   11.20    1.80
  -1 -13  -4    7.60    5.40
  -1 -13  -4    9.40    1.50
   1 -13   4   12.10    1.60
  -1 -13  -4   13.40    2.60
  -1 -13  -4   11.50    2.90
  -1 -13  -4   10.30    1.90
   1 -13   4   12.70    2.10
  -1 -13  -4   10.60    2.60
  -1  13  -5  268.87   20.90
  -1  13  -5  235.18   21.80
   1  13   5  216.48   23.10
  -1  13  -5  227.58   23.20
  -1  13  -5  219.88   21.30
   1  13   5  235.88   21.60
   1  13   5  227.48   21.70
   1  13   5  218.08   21.10
   1  13   5  268.27   22.00
   1  13   5  224.48   22.90
  -1  13  -5  199.28   27.10
   1  13   5  274.97   23.00
  -1  13  -5  270.37   23.20
  -1 -13  -5  217.48   22.80
   1 -13   5  236.18   23.40
   1 -13   5  251.87   21.40
   1 -13   5  260.37   22.00
   1 -13   5  230.08   21.40
  -1 -13  -5  271.07   21.50
   1 -13   5  223.78   22.40
  -1 -13  -5  235.28   21.70
   1 -13   5  260.87   22.20
  -1 -13  -5  228.28   21.30
   1 -13   5  211.28   20.90
  -1 -13  -5  257.07   22.60
   1 -13   5  242.68   21.90
   1 -13   5  269.67   21.30
  -1 -13  -5  215.88   22.70
  -1 -13  -5  243.78   21.70
   1  13   6    0.60    0.90
   1  13   6    1.80    1.30
  -1  13  -6    0.30    1.00
  -1  13  -6   -1.30    1.70
  -1  13  -6   -0.40    0.70
  -1  13  -6    0.20    1.20
  -1  13  -6   -3.40    4.00
   1  13   6    2.00    2.20
   1  13   6   -0.90    0.70
   1  13   6    1.50    1.20
   1  13   6    3.40    2.50
  -1  13  -6   -0.40    1.70
   1 -13   6   -0.50    0.60
  -1 -13  -6    0.00    1.00
  -1 -13  -6   -0.90    0.80
   1 -13   6    0.20    1.30
   1 -13   6   -0.20    0.90
   1 -13   6    1.10    1.30
  -1 -13  -6   -0.40    1.10
  -1 -13  -6    0.30    1.80
  -1 -13  -6    0.70    1.20
   1 -13   6    0.60    1.00
  -1 -13  -6   -1.10    1.60
  -1 -13  -6    0.20    0.60
   1 -13   6    0.40    0.90
   1 -13   6    0.30    0.90
   1 -13   6   -1.50    1.50
  -1 -13  -6    1.00    0.90
   1  13   7    0.30    0.80
  -1  13  -7    1.10    0.80
   1  13   7   -0.20    0.80
  -1  13  -7    0.10    1.30
   1  13   7    1.20    1.20
  -1  13  -7    2.80    2.90
  -1  13  -7    0.30    0.90
   1  13   7    0.70    0.80
  -1 -13  -7    4.60    3.80
   1 -13   7    0.30    1.00
   1 -13   7   -0.40    1.00
  -1 -13  -7    0.00    0.90
   1 -13   7    0.30    3.10
   1 -13   7   -0.20    0.70
  -1 -13  -7    0.00    0.50
  -1 -13  -7    0.10    0.90
   1 -13   7   -0.50    1.10
  -1 -13  -7   -1.10    1.00
   1 -13   7    0.50    0.60
  -1 -13  -7    0.00    1.20
  -1  13  -8   30.00    4.40
   1  13   8   20.40    3.30
   1  13   8   26.80    3.40
   1  13   8   25.90    3.30
  -1  13  -8   24.70    3.30
  -1  13  -8   32.30    2.90
  -1 -13  -8   27.50    3.40
   1 -13   8   21.40    3.60
  -1 -13  -8   20.00    3.70
   1 -13   8   24.80    4.10
   1 -13   8   27.80    3.40
   1 -13   8   24.80    3.00
  -1 -13  -8   27.30    4.40
  -1 -13  -8   30.20    3.10
   1  13   9   46.40    5.00
  -1  13  -9   49.90    5.10
   1  13   9   56.09    5.20
   1 -13   9   60.09    4.90
   1 -13   9   41.30    5.00
  -1 -13  -9   58.29    4.80
  -1 -13  -9   47.20    5.10
  -1  14   9    0.10    0.80
  -1  14   9    0.20    0.90
   1  14  -9    0.30    0.50
  -1  14   9   -0.60    0.50
  -1 -14   9    0.00    0.60
   1 -14  -9   -0.10    0.80
   1 -14  -9   -0.20    0.60
  -1  14   8    3.70    1.50
  -1  14   8    3.10    1.40
   1  14  -8    1.60    0.80
  -1  14   8    0.80    0.80
  -1  14   8    3.60    0.90
   1  14  -8    1.30    1.20
   1  14  -8    4.20    1.70
  -1 -14   8    2.60    1.20
   1 -14  -8    2.20    1.00
  -1 -14   8    3.00    1.10
  -1 -14   8    3.80    1.70
  -1 -14   8    6.00    1.30
   1 -14  -8    2.40    1.20
  -1 -14   8    2.20    1.50
   1 -14  -8    2.40    1.40
  -1 -14   8    2.60    1.40
   1  14  -7   27.40    2.80
  -1  14   7   25.90    3.50
   1  14  -7   32.70    5.90
   1  14  -7    8.80    6.70
   1  14  -7   22.10    4.10
  -1  14   7   31.90    3.60
  -1  14   7   19.70    2.80
  -1  14   7   16.70    3.10
  -1  14   7   25.60    2.30
   1  14  -7   21.80    3.40
  -1  14   7   35.20    6.00
   1  14  -7   25.90    3.10
  -1 -14   7   21.80    3.70
   1 -14  -7   32.70    5.30
  -1 -14   7   17.80    3.30
  -1 -14   7   23.40    2.60
  -1 -14   7   21.10    3.20
   1 -14  -7   17.00    3.00
   1 -14  -7   30.90    3.10
  -1 -14   7   20.30    3.70
  -1 -14   7   24.70    3.20
  -1 -14   7   28.40    3.40
   1 -14  -7   22.10    5.50
  -1 -14   7   31.20    5.30
  -1 -14   7   27.80    3.00
  -1  14   6    6.10    1.90
  -1  14   6    5.30    1.20
  -1  14   6    3.60    1.10
  -1  14   6    1.30    2.00
  -1  14   6    2.80    1.30
  -1  14   6    2.90    0.80
   1  14  -6    3.80    3.70
   1  14  -6    2.10    1.10
   1  14  -6    4.00    2.30
   1  14  -6    2.50    1.00
   1  14  -6    4.10    1.90
  -1  14   6    2.30    1.50
  -1  14   6    1.50    2.30
   1 -14  -6    5.20    1.70
  -1 -14   6    3.60    2.00
   1 -14  -6    2.90    1.60
  -1 -14   6    4.80    1.50
   1 -14  -6   -1.00    6.40
  -1 -14   6    2.90    1.00
   1 -14  -6    6.40    1.90
   1 -14  -6    7.00    3.40
  -1 -14   6    3.10    1.40
  -1 -14   6    2.40    1.20
   1 -14  -6    5.50    1.40
  -1 -14   6    2.90    0.90
  -1 -14   6    3.60    2.00
  -1 -14   6    2.40    1.40
  -1  14   5    6.10    1.10
  -1  14   5    8.10    1.70
   1  14  -5    8.80    1.60
  -1  14   5    6.40    1.70
  -1  14   5    4.80    3.10
   1  14  -5    5.20    2.00
  -1  14   5    9.70    1.50
  -1  14   5    6.60    2.50
   1  14  -5    5.50    2.10
   1  14  -5    8.30    5.00
   1  14  -5    6.60    1.80
  -1  14   5    5.40    1.70
  -1  14   5    6.40    1.40
   1  14  -5   10.20    2.70
   1  14  -5    6.30    1.70
  -1  14   5    8.70    2.10
  -1  14   5    8.20    2.70
  -1 -14   5    7.80    2.10
  -1 -14   5    8.50    1.90
   1 -14  -5    7.00    1.50
  -1 -14   5   11.30    2.80
   1 -14  -5    7.60    6.00
  -1 -14   5    8.30    3.20
  -1 -14   5    6.10    1.70
   1 -14  -5    8.40    2.70
   1 -14  -5    6.80    1.80
   1 -14  -5    6.10    1.70
  -1 -14   5    6.60    2.30
  -1 -14   5    9.60    2.90
  -1 -14   5    7.40    1.40
   1 -14  -5    7.60    3.00
   1 -14  -5    9.00    2.60
   1 -14  -5    6.50    1.00
  -1 -14   5    6.10    1.50
  -1 -14   5    6.70    1.40
  -1  14   4   28.30    2.70
  -1  14   4   23.30    2.80
  -1  14   4   21.30    3.30
   1  14  -4   23.20    2.70
   1  14  -4   29.50    4.30
  -1  14   4   19.40    3.70
  -1  14   4   20.60    2.40
   1  14  -4   22.00    3.10
   1  14  -4   22.20    2.90
  -1  14   4   21.00    3.90
  -1  14   4   22.40    3.00
   1  14  -4   23.10    3.80
   1  14  -4   23.70    4.30
   1  14  -4   16.00    5.80
  -1  14   4   26.10    3.70
  -1  14   4   21.00    2.70
  -1  14   4   28.40    5.70
   1 -14  -4   20.50    5.30
   1 -14  -4   18.60    3.60
   1 -14  -4   24.50    3.20
  -1 -14   4   23.40    3.20
   1 -14  -4   21.80    2.80
  -1 -14   4   22.90    2.80
   1 -14  -4   20.20    2.80
  -1 -14   4   26.50    3.00
  -1 -14   4   17.90    4.20
   1 -14  -4   24.40    8.00
   1 -14  -4   29.50    3.80
  -1 -14   4   23.10    2.60
   1 -14  -4   24.30    2.60
  -1 -14   4   17.60    3.60
  -1 -14   4   18.40    3.10
   1 -14  -4   27.00    4.70
  -1 -14   4   19.10    3.10
  -1 -14   4   18.80    3.40
  -1 -14   4   28.40    4.10
   1 -14  -4   26.20    2.40
  -1  14   3  277.77   28.50
  -1  14   3  284.97   27.80
  -1  14   3  282.97   29.30
  -1  14   3  300.57   27.50
  -1  14   3  343.07   27.50
   1  14  -3  301.17   27.80
  -1  14   3  327.67   27.60
  -1  14   3  323.97   28.80
   1  14  -3  303.17   28.60
   1  14  -3  328.87   27.80
   1  14  -3  334.37   27.50
   1  14  -3  334.27   27.80
   1  14  -3  293.17   31.70
   1  14  -3  339.27   28.10
  -1  14   3  343.47   28.00
  -1  14   3  360.46   28.20
  -1 -14   3  308.17   28.60
   1 -14  -3  327.67   27.30
   1 -14  -3  326.17   28.00
   1 -14  -3  319.47   27.40
  -1 -14   3  290.77   27.90
   1 -14  -3  277.37   27.60
   1 -14  -3  318.97   27.50
   1 -14  -3  358.56   29.10
   1 -14  -3  362.16   28.70
  -1 -14   3  320.97   27.40
  -1 -14   3  299.77   28.30
  -1 -14   3  285.47   27.50
  -1 -14   3  344.57   27.80
  -1 -14   3  318.87   27.70
   1 -14  -3  291.87   32.40
   1 -14  -3  271.37   28.30
   1 -14  -3  288.87   27.90
  -1 -14   3  292.37   29.00
   1 -14  -3  345.27   27.50
  -1 -14   3  295.37   27.90
  -1  14   2   71.89    6.60
  -1  14   2   69.99    6.20
  -1  14   2   71.19    5.90
  -1  14   2   75.39    6.50
   1  14  -2   69.49    7.00
  -1  14   2   70.69    6.10
   1  14  -2   65.99    7.00
   1  14  -2   69.29    9.50
   1  14  -2   53.59    6.40
  -1  14   2   58.49    6.20
  -1  14   2   55.59    6.80
   1  14  -2   62.79    6.40
  -1  14   2   60.89    6.40
   1  14  -2   62.39    5.90
  -1  14   2   69.89    6.60
   1  14  -2   68.89    6.80
  -1  14   2   60.79    7.00
  -1  14   2   73.89    7.80
   1  14  -2   68.69    6.20
   1 -14  -2   69.79    6.00
   1 -14  -2   68.29   10.20
  -1 -14   2   61.89    7.00
   1 -14  -2   59.39    6.40
   1 -14  -2   69.29    6.20
   1 -14  -2   75.99    6.30
  -1 -14   2   65.69    6.60
  -1 -14   2   60.89    6.80
   1 -14  -2   57.09    6.70
  -1 -14   2   56.99    6.20
  -1 -14   2   73.59    7.60
   1 -14  -2   69.29    6.20
   1 -14  -2   71.09    7.10
   1 -14  -2   55.99    7.00
  -1 -14   2   63.59    6.40
   1 -14  -2   73.29    6.70
   1 -14  -2   59.49    6.30
   1 -14  -2   70.39    6.10
  -1 -14   2   59.49    6.00
  -1 -14   2   59.59    6.40
   1  14  -1   27.60    3.60
  -1  14   1   29.10    3.40
   1  14  -1   33.10    3.40
  -1  14   1   29.20    3.40
  -1  14   1   33.10    3.80
  -1  14   1   30.70    3.00
   1  14  -1   27.40    3.70
   1  14  -1   29.50    3.40
   1  14  -1   29.20    3.20
  -1  14   1   35.20    3.30
  -1  14   1   28.40    3.30
  -1  14   1   32.00    4.20
  -1  14   1   29.80    4.40
   1  14  -1   29.80    3.40
  -1  14   1   31.70    3.10
   1  14  -1   32.00    3.30
  -1 -14   1   30.50    3.80
  -1 -14   1   27.30    4.00
   1 -14  -1   32.30    3.20
   1 -14  -1   30.50    3.10
   1 -14  -1   31.50    3.20
   1 -14  -1   31.80    3.40
   1 -14  -1   25.60    3.60
  -1 -14   1   25.00    3.10
   1 -14  -1   35.60    3.80
   1 -14  -1   30.10    4.60
  -1 -14   1   33.20    4.10
  -1 -14   1   27.40    3.30
  -1 -14   1   26.20    3.10
   1 -14  -1   29.90    3.50
   1  14   0   22.50    2.70
  -1  14   0   16.40    2.40
   1  14   0   18.80    2.80
  -1  14   0   25.20    3.20
  -1  14   0   18.80    3.10
   1  14   0   19.80    2.40
   1  14   0   20.60    2.60
   1  14   0   22.30    2.70
   1  14   0   21.80    2.90
  -1  14   0   19.60    2.50
  -1  14   0   25.60    2.70
  -1  14   0   22.90    2.40
   1  14   0   23.50    3.40
  -1  14   0   25.20    2.90
  -1  14   0   24.00    2.30
  -1  14   0   21.70    2.60
   1 -14   0   18.60    3.00
   1 -14   0   20.70    2.70
  -1 -14   0   16.10    3.00
   1 -14   0   17.90    2.30
   1 -14   0   27.20    6.50
   1 -14   0   18.30    2.40
  -1 -14   0   22.50    6.30
  -1 -14   0   20.50    3.20
  -1 -14   0   25.90    3.00
  -1 -14   0   19.30    2.40
  -1 -14   0   20.20    2.40
   1 -14   0   23.20    2.50
  -1  14  -1  148.39   12.60
   1  14   1  149.49   13.50
  -1  14  -1  154.18   12.80
   1  14   1  150.58   13.80
  -1  14  -1  122.29   12.90
  -1  14  -1  151.38   13.60
   1  14   1  142.19   13.10
   1  14   1  154.98   12.90
   1  14   1  131.89   13.00
   1  14   1  150.38   13.70
  -1  14  -1  118.69   13.30
  -1  14  -1  156.68   13.20
  -1  14  -1  146.39   12.70
  -1  14  -1  140.29   16.50
  -1 -14  -1  151.08   12.60
   1 -14   1  147.19   13.50
  -1 -14  -1  128.59   12.80
   1 -14   1  154.48   12.90
   1 -14   1  149.59   12.60
   1 -14   1  169.68   14.30
   1 -14   1  159.78   12.90
  -1 -14  -1  125.09   13.40
  -1 -14  -1  123.09   12.70
  -1 -14  -1  138.29   17.10
  -1 -14  -1  139.49   13.30
  -1 -14  -1  141.29   13.00
  -1 -14  -1  153.18   13.10
  -1 -14  -1  138.79   13.60
   1 -14   1  128.49   13.50
   1 -14   1  119.59   12.90
   1  14   2   34.00    4.60
   1  14   2   27.40    3.40
  -1  14  -2   26.60    3.60
  -1  14  -2   28.40    3.50
  -1  14  -2   32.50    2.90
  -1  14  -2   25.60    4.20
  -1  14  -2   28.00    7.30
   1  14   2   33.60    5.40
  -1  14  -2   21.00    4.10
  -1  14  -2   34.70    3.20
  -1  14  -2   30.20    3.00
  -1  14  -2   30.80    3.40
  -1  14  -2   32.70    3.90
  -1  14  -2   24.90    3.40
   1  14   2   30.70    3.10
   1  14   2   32.40    3.90
   1  14   2   33.10    4.00
   1 -14   2   31.00    3.80
   1 -14   2   28.60    4.40
  -1 -14  -2   29.90    3.20
  -1 -14  -2   22.30    3.20
  -1 -14  -2   22.70    4.10
   1 -14   2   30.30    3.10
  -1 -14  -2   31.60    8.40
  -1 -14  -2   28.80    3.80
   1 -14   2   26.30    4.70
  -1 -14  -2   25.30    4.00
   1 -14   2   30.80    3.60
   1 -14   2   25.20    3.30
   1 -14   2   33.10    3.30
   1 -14   2   23.90    3.40
  -1 -14  -2   28.60    3.40
  -1  14  -3   15.70    2.80
   1  14   3   14.70    2.10
  -1  14  -3   16.10    1.90
  -1  14  -3   21.40    3.60
   1  14   3   13.60    3.10
  -1  14  -3   15.50    2.20
   1  14   3   19.50    4.10
  -1  14  -3   16.30    3.70
  -1  14  -3   14.00    2.30
  -1  14  -3   16.80    1.80
  -1  14  -3   11.10    5.30
   1  14   3   15.80    3.10
  -1  14  -3   18.40    3.40
  -1  14  -3   16.70    2.90
   1  14   3   16.20    2.50
  -1  14  -3   18.50    2.70
   1  14   3   16.80    2.40
   1  14   3   12.90    1.70
  -1  14  -3   15.90    2.20
   1  14   3   20.10    4.40
   1  14   3   16.50    2.50
  -1 -14  -3   14.50    2.10
  -1 -14  -3   22.60    3.80
  -1 -14  -3   17.20    3.40
  -1 -14  -3   13.50    3.00
   1 -14   3   11.40    2.20
   1 -14   3   23.40    3.20
  -1 -14  -3   15.60    2.30
   1 -14   3   19.10    3.00
  -1 -14  -3   14.50    1.90
   1 -14   3   11.00    2.90
   1 -14   3   14.50    1.90
   1 -14   3   17.30    2.40
  -1 -14  -3   19.10    2.30
   1 -14   3   16.30    2.10
  -1 -14  -3   15.10    2.50
   1 -14   3   14.60    2.30
   1 -14   3   19.90    3.50
  -1  14  -4   -0.20    1.20
  -1  14  -4    0.40    1.40
  -1  14  -4    2.20    1.30
   1  14   4    0.40    1.40
  -1  14  -4    0.60    0.80
   1  14   4    0.50    0.80
   1  14   4    0.20    0.70
   1  14   4   -1.10    1.30
  -1  14  -4    0.30    0.60
   1  14   4    1.70    1.00
   1  14   4    1.30    1.00
   1  14   4   -0.10    0.50
  -1  14  -4   -0.30    1.20
  -1  14  -4   -0.50    1.00
   1  14   4   -0.50    0.60
  -1 -14  -4   -0.20    0.80
   1 -14   4   -1.20    1.20
   1 -14   4    0.40    0.70
   1 -14   4    2.90    2.00
  -1 -14  -4    1.00    0.70
   1 -14   4    1.20    1.50
   1 -14   4    0.40    0.80
  -1 -14  -4   -0.90    1.20
   1 -14   4    0.20    0.60
   1 -14   4   -0.60    0.70
   1 -14   4    0.00    0.80
  -1 -14  -4   -0.70    1.10
  -1 -14  -4   -0.20    0.80
  -1 -14  -4    0.20    0.90
  -1 -14  -4    0.80    0.80
   1 -14   4   -0.40    1.30
  -1 -14  -4   -0.40    1.40
  -1 -14  -4   -0.20    0.90
   1  14   5    1.60    2.10
   1  14   5   -0.60    0.70
  -1  14  -5    0.10    1.00
  -1  14  -5    0.50    1.70
  -1  14  -5   -0.40    0.90
  -1  14  -5   -1.50    1.80
   1  14   5    0.50    0.90
  -1  14  -5   -2.60    3.50
   1  14   5    0.50    1.30
   1  14   5    0.30    0.90
   1  14   5    1.80    1.10
  -1  14  -5    0.00    0.80
  -1  14  -5    1.10    1.80
  -1  14  -5    0.40    0.60
   1  14   5   -0.20    1.80
  -1 -14  -5   -0.50    1.10
   1 -14   5    1.50    2.00
   1 -14   5    1.20    1.50
   1 -14   5    0.20    0.80
  -1 -14  -5    0.60    0.90
  -1 -14  -5    0.90    1.20
  -1 -14  -5    0.60    1.30
  -1 -14  -5    1.30    1.50
   1 -14   5    1.10    1.80
   1 -14   5    0.30    1.00
  -1 -14  -5   -0.10    0.80
  -1 -14  -5    0.50    2.00
  -1 -14  -5    1.00    0.70
  -1 -14  -5   -0.20    2.40
   1 -14   5   -0.10    0.80
   1 -14   5    1.40    1.30
   1 -14   5    1.10    0.70
   1 -14   5    1.70    1.30
  -1 -14  -5    1.30    1.50
  -1  14  -6   98.79   10.80
  -1  14  -6   99.19   11.40
   1  14   6  105.39   10.60
  -1  14  -6   99.79   11.60
   1  14   6  117.19   10.20
  -1  14  -6  108.99   10.30
   1  14   6  116.59    9.70
   1  14   6  101.79   11.60
   1  14   6  107.59   12.20
  -1  14  -6  112.99    9.90
   1  14   6   98.19   10.20
   1 -14   6   98.49    9.50
   1 -14   6   93.19   10.30
   1 -14   6  119.79   11.70
  -1 -14  -6  104.69    9.50
  -1 -14  -6  111.29    9.30
  -1 -14  -6  121.89   10.50
   1 -14   6   95.19    9.90
  -1 -14  -6   94.39    9.80
   1 -14   6   91.29   10.30
   1 -14   6  111.59    9.40
  -1 -14  -6   93.19   10.00
  -1 -14  -6  102.79   11.50
   1 -14   6   88.39   10.90
  -1 -14  -6  107.19   11.90
  -1  14  -7   37.20    5.40
  -1  14  -7   36.90    3.70
   1  14   7   34.20    3.60
   1  14   7   32.30    4.10
  -1  14  -7   36.90    4.20
   1  14   7   32.00    4.00
   1 -14   7   34.70    5.00
  -1 -14  -7   39.50    5.90
   1 -14   7   34.00    3.20
  -1 -14  -7   30.30    4.10
  -1 -14  -7   31.40    3.80
  -1 -14  -7   33.60    4.20
   1 -14   7   32.30    3.80
   1 -14   7   28.10    4.20
  -1  14  -8    5.30    1.00
   1  14   8    4.00    1.40
   1  14   8    4.70    1.40
   1  14   8    5.50    1.00
   1  14   8    1.90    1.30
  -1  14  -8    3.90    1.90
  -1  14  -8    4.50    1.90
  -1 -14  -8    3.20    1.20
  -1 -14  -8    2.30    1.40
  -1 -14  -8    6.30    1.70
  -1 -14  -8    6.70    1.60
   1 -14   8    3.60    1.50
   1 -14   8    2.70    1.20
   1 -14   8    4.30    1.60
   1  14   9    4.60    1.50
   1  14   9    3.80    1.10
  -1  14  -9    4.70    1.10
  -1 -14  -9    4.40    0.80
  -1 -14  -9    1.90    0.90
  -1 -14  -9    4.90    1.30
   1 -14   9    3.20    1.00
   1 -14   9    4.20    0.80
  -1  15   9   51.49    5.20
  -1  15   9   44.00    5.00
   1  15  -9   53.29    5.00
  -1  15   9   59.19    4.80
  -1 -15   9   49.20    4.90
   1 -15  -9   56.59    5.20
   1 -15  -9   53.09    5.10
   1  15  -8    5.60    1.90
  -1  15   8    5.80    1.50
   1  15  -8    4.90    1.80
  -1  15   8    4.60    1.40
  -1  15   8    6.20    1.80
  -1  15   8    8.10    2.10
   1  15  -8    3.90    1.10
   1 -15  -8    4.30    1.30
   1 -15  -8    6.50    1.20
   1 -15  -8    4.50    1.60
  -1 -15   8    2.90    1.60
  -1 -15   8    5.80    1.80
  -1 -15   8    6.50    0.90
   1 -15  -8    8.40    1.90
  -1 -15   8    5.90    1.30
  -1  15   7    1.20    1.00
   1  15  -7    3.60    1.20
  -1  15   7    2.60    1.40
   1  15  -7    1.70    1.20
  -1  15   7    2.70    1.20
   1  15  -7    0.60    0.80
   1  15  -7    1.20    1.40
  -1  15   7    1.10    0.70
  -1 -15   7   -0.70    1.70
  -1 -15   7    2.20    1.40
  -1 -15   7    1.50    0.90
  -1 -15   7    2.40    0.80
   1 -15  -7    1.70    1.00
  -1 -15   7    3.90    2.10
   1 -15  -7    2.20    1.70
  -1 -15   7    3.20    1.20
   1 -15  -7    1.70    1.10
   1 -15  -7    1.20    0.90
  -1 -15   7    1.70    1.50
  -1 -15   7    1.20    1.30
  -1  15   6    6.90    1.80
   1  15  -6    8.30    2.10
  -1  15   6    8.60    2.30
   1  15  -6    4.10    4.10
  -1  15   6   10.00    3.50
   1  15  -6    8.30    2.60
  -1  15   6    4.40    2.40
  -1  15   6    7.40    1.00
  -1  15   6    8.80    1.70
  -1  15   6   10.30    2.30
   1  15  -6    9.90    3.20
   1  15  -6    5.40    1.30
  -1 -15   6    5.30    1.90
  -1 -15   6   10.40    2.00
   1 -15  -6    7.30    2.00
   1 -15  -6    8.80    1.70
   1 -15  -6   11.80    8.80
  -1 -15   6    7.90    1.60
  -1 -15   6    4.80    1.20
  -1 -15   6   10.90    3.20
  -1 -15   6    5.60    1.50
   1 -15  -6   11.00    2.40
  -1 -15   6    4.00    2.00
  -1 -15   6    3.30    1.50
   1 -15  -6    4.50    1.90
   1 -15  -6    4.10    3.30
  -1  15   5   26.20    3.20
  -1  15   5   35.40    4.10
  -1  15   5   33.00    3.80
   1  15  -5   30.60    3.20
  -1  15   5   30.30    2.90
   1  15  -5   17.40    6.60
   1  15  -5   26.90    3.70
   1  15  -5   25.50    3.50
  -1  15   5   32.30    3.90
  -1  15   5   28.10    3.10
   1  15  -5   21.70    4.40
   1  15  -5   24.70    4.50
  -1  15   5   20.20    4.30
   1  15  -5   29.00    4.60
  -1  15   5   28.50    4.90
  -1  15   5   33.00    3.50
  -1 -15   5   22.90    3.80
   1 -15  -5   38.00    6.00
   1 -15  -5   27.90    3.70
   1 -15  -5   21.50    4.60
  -1 -15   5   27.80    3.60
   1 -15  -5   28.50    3.40
   1 -15  -5   30.50    3.80
  -1 -15   5   27.80    5.00
  -1 -15   5   31.80    4.10
  -1 -15   5   27.20    3.10
  -1 -15   5   24.10    4.00
   1 -15  -5   27.10    9.10
  -1 -15   5   17.70    4.40
   1 -15  -5   36.20    4.70
  -1 -15   5   42.60    5.90
  -1 -15   5   30.30    3.40
  -1 -15   5   34.70    3.80
   1 -15  -5   29.20    2.80
   1  15  -4  196.48   20.20
  -1  15   4  224.18   20.00
   1  15  -4  206.08   19.70
  -1  15   4  206.58   21.00
  -1  15   4  220.18   19.20
  -1  15   4  187.48   20.60
   1  15  -4  234.38   19.50
  -1  15   4  244.38   20.20
   1  15  -4  209.88   20.90
  -1  15   4  232.48   19.40
  -1 -15   4  255.87   20.80
  -1 -15   4  195.28   19.50
  -1 -15   4  260.27   20.30
  -1 -15   4  208.58   20.70
   1 -15  -4  224.08   19.30
   1 -15  -4  219.38   20.00
   1 -15  -4  219.78   19.40
   1 -15  -4  251.27   21.30
   1 -15  -4  191.18   20.60
  -1 -15   4  249.97   20.50
   1 -15  -4  210.58   19.90
  -1 -15   4  208.78   21.50
   1 -15  -4  229.78   19.10
  -1 -15   4  200.78   19.70
   1  15  -3   75.99    8.10
  -1  15   3   85.49    8.20
   1  15  -3   85.79    7.80
  -1  15   3   70.99    7.40
   1  15  -3   95.49    8.40
  -1  15   3   96.19    7.70
  -1  15   3   90.89    7.80
   1  15  -3  101.59   11.50
  -1  15   3   76.79    7.80
  -1  15   3  108.59   10.40
   1  15  -3   78.89    7.70
   1  15  -3   80.69    8.00
   1  15  -3   82.39    8.50
  -1  15   3   79.19    8.10
  -1  15   3   92.29    9.10
  -1  15   3   88.49    9.00
  -1 -15   3   74.09    7.70
   1 -15  -3   69.09    7.80
   1 -15  -3   76.89   10.50
  -1 -15   3   74.19    7.60
   1 -15  -3   88.99    7.80
   1 -15  -3   73.99    8.60
  -1 -15   3   85.89    8.30
   1 -15  -3   89.39    7.80
  -1 -15   3   79.59    8.00
  -1 -15   3   76.19    8.70
  -1 -15   3   83.79    9.00
   1 -15  -3   84.99    7.60
  -1 -15   3   81.89    8.20
  -1 -15   3  105.19    9.00
  -1 -15   3   74.19    9.20
   1 -15  -3   85.49   15.10
   1 -15  -3   85.99    8.20
   1 -15  -3  103.49    9.50
  -1 -15   3   80.09    8.10
   1 -15  -3   86.59    7.50
   1  15  -2    6.60    1.50
  -1  15   2    7.30    1.50
  -1  15   2    7.20    1.20
  -1  15   2    7.10    2.10
  -1  15   2    5.00    0.90
  -1  15   2    6.30    1.30
  -1  15   2    6.30    2.00
  -1  15   2    7.90    1.80
  -1  15   2    5.90    1.80
  -1  15   2    7.70    1.30
   1  15  -2    5.00    3.00
   1  15  -2    6.20    1.20
   1  15  -2    8.10    1.90
  -1  15   2    4.00    1.80
  -1  15   2    9.40    2.60
   1  15  -2    9.10    1.60
   1  15  -2    4.70    1.60
   1  15  -2    5.30    1.40
   1 -15  -2    4.70    3.90
  -1 -15   2    5.30    1.40
   1 -15  -2    4.50    1.50
   1 -15  -2    5.50    1.80
   1 -15  -2    4.10    2.00
   1 -15  -2    5.30    0.90
   1 -15  -2    7.10    1.40
   1 -15  -2    7.60    1.40
   1 -15  -2    6.00    1.30
  -1 -15   2    6.60    1.60
  -1 -15   2    6.30    1.20
  -1 -15   2    6.50    1.10
   1 -15  -2    6.60    1.20
  -1 -15   2    5.70    1.40
  -1 -15   2    3.60    1.60
   1 -15  -2    6.60    2.10
   1 -15  -2    7.80    1.90
  -1 -15   2    6.30    1.40
  -1 -15   2    3.80    1.70
  -1  15   1  464.35   38.30
  -1  15   1  448.66   38.50
   1  15  -1  476.45   39.30
   1  15  -1  457.25   38.50
  -1  15   1  461.45   38.40
   1  15  -1  424.06   39.40
   1  15  -1  419.86   38.60
  -1  15   1  486.75   39.00
  -1  15   1  491.05   39.40
  -1  15   1  481.75   38.80
   1  15  -1  454.05   38.80
  -1  15   1  457.95   38.90
   1  15  -1  409.56   42.10
  -1  15   1  437.96   38.80
   1  15  -1  467.55   39.40
  -1  15   1  401.06   39.40
   1 -15  -1  444.56   38.40
   1 -15  -1  483.85   39.00
  -1 -15   1  385.76   38.50
  -1 -15   1  406.36   38.60
   1 -15  -1  494.65   38.70
  -1 -15   1  430.76   38.70
   1 -15  -1  477.75   38.50
  -1 -15   1  398.36   39.20
   1 -15  -1  436.66   39.30
   1 -15  -1  485.35   39.30
  -1 -15   1  429.06   39.50
   1 -15  -1  422.46   43.30
   1 -15  -1  381.96   39.40
   1 -15  -1  462.85   38.60
   1 -15  -1  470.85   38.90
  -1 -15   1  386.66   38.70
  -1 -15   1  413.66   39.70
  -1  15   0  126.09   11.50
   1  15   0  131.99   11.20
  -1  15   0  123.79   10.90
  -1  15   0  110.09   11.20
   1  15   0  117.19   11.30
  -1  15   0  132.19   11.20
  -1  15   0  121.19   12.20
   1  15   0  128.79   12.00
  -1  15   0  140.19   11.60
   1  15   0  141.19   12.10
   1  15   0  124.79   11.60
  -1  15   0  107.49   11.40
   1  15   0  111.69   11.50
   1  15   0  118.49   11.50
   1  15   0  140.19   11.70
   1  15   0  125.09   11.20
  -1  15   0  119.89   11.20
  -1  15   0  141.09   11.60
   1  15   0  133.59   11.30
  -1  15   0  132.69   11.80
  -1  15   0  113.09   11.90
  -1  15   0  124.49   11.10
  -1 -15   0  141.59   11.50
  -1 -15   0  117.59   12.10
   1 -15   0  121.09   11.10
   1 -15   0  143.89   11.90
  -1 -15   0  131.89   16.10
   1 -15   0  114.59   15.10
   1 -15   0  143.89   11.60
   1 -15   0  104.09   11.90
  -1 -15   0  106.19   11.30
   1 -15   0  136.29   11.50
  -1 -15   0  121.69   11.90
  -1 -15   0  123.59   11.30
  -1 -15   0  109.49   11.30
   1 -15   0  141.59   11.80
  -1 -15   0  140.19   11.90
   1 -15   0  110.39   11.70
   1 -15   0  133.09   12.00
   1 -15   0  136.79   11.30
   1 -15   0  110.09   11.30
  -1 -15   0  114.89   11.00
   1 -15   0  119.59   11.00
   1  15   1   10.70    2.10
  -1  15  -1    8.60    1.70
  -1  15  -1   16.70    1.80
  -1  15  -1   13.70    2.30
   1  15   1   14.30    2.90
  -1  15  -1   10.70    4.40
   1  15   1   14.10    2.20
  -1  15  -1   15.20    1.50
   1  15   1   10.60    1.60
   1  15   1   12.40    1.70
   1  15   1   11.40    2.50
  -1  15  -1   12.10    1.50
  -1  15  -1   13.40    2.10
  -1  15  -1   14.30    2.70
   1  15   1    9.30    2.10
   1  15   1   10.50    1.70
  -1  15  -1    7.60    2.10
   1  15   1   12.90    2.40
   1 -15   1   10.40    1.80
  -1 -15  -1   15.10    2.30
   1 -15   1   14.50    2.30
   1 -15   1   11.00    2.60
  -1 -15  -1    9.70    2.30
   1 -15   1    9.70    1.60
   1 -15   1   11.70    1.80
  -1 -15  -1   13.00    2.30
   1 -15   1    9.90    2.00
   1 -15   1   11.90    2.20
   1 -15   1    9.70    2.40
  -1 -15  -1   10.50    1.80
  -1 -15  -1    9.40    1.60
   1 -15   1   11.40    2.00
  -1 -15  -1   11.30    2.70
  -1 -15  -1   14.00    6.00
  -1 -15  -1   14.00    2.50
  -1  15  -2   33.20    3.00
   1  15   2   34.10    4.70
  -1  15  -2   25.90    4.60
  -1  15  -2   29.10    3.70
  -1  15  -2   28.90    3.70
  -1  15  -2   27.60    3.80
   1  15   2   30.30    3.60
  -1  15  -2   29.60    3.60
  -1  15  -2   29.80    3.30
  -1  15  -2   21.50    6.70
   1  15   2   32.80    4.30
  -1  15  -2   32.20    3.10
  -1  15  -2   32.90    4.10
   1  15   2   32.30    4.10
   1  15   2   30.70    3.30
  -1  15  -2   28.00    3.30
   1  15   2   28.70    3.30
   1  15   2   37.40    3.30
   1  15   2   33.70    3.70
   1  15   2   31.60    3.70
  -1 -15  -2   38.20    4.20
   1 -15   2   26.00    3.20
  -1 -15  -2   28.00    3.30
   1 -15   2   33.20    3.80
  -1 -15  -2   30.60    4.00
  -1 -15  -2   31.10    3.50
  -1 -15  -2   27.20    3.10
  -1 -15  -2   35.80    9.30
   1 -15   2   36.40    3.50
   1 -15   2   27.80    3.60
   1 -15   2   26.20    3.50
  -1 -15  -2   33.30    4.20
   1 -15   2   34.20    4.00
   1 -15   2   31.90    3.70
   1 -15   2   30.20    3.10
  -1 -15  -2   35.70    3.50
  -1 -15  -2   29.10    4.50
   1 -15   2   33.60    4.80
  -1 -15  -2   29.80    4.70
   1  15   3   37.90    5.90
  -1  15  -3   34.60    3.60
  -1  15  -3   31.30    4.60
   1  15   3   33.70    3.80
   1  15   3   24.90    3.30
  -1  15  -3   31.60    4.00
   1  15   3   29.60    5.10
   1  15   3   31.50    3.50
  -1  15  -3   31.20    3.50
  -1  15  -3   25.90    8.10
   1  15   3   29.20    3.80
  -1  15  -3   31.70    4.40
  -1  15  -3   28.50    3.90
   1  15   3   30.30    3.80
  -1  15  -3   35.60    3.10
  -1  15  -3   36.20    4.60
  -1  15  -3   30.50    3.70
  -1 -15  -3   32.70    3.90
  -1 -15  -3   21.80    4.40
  -1 -15  -3   28.70    3.40
   1 -15   3   37.00    3.80
  -1 -15  -3   44.60   16.50
   1 -15   3   36.30    4.30
  -1 -15  -3   27.50    4.70
   1 -15   3   30.90    3.90
   1 -15   3   32.80    3.30
   1 -15   3   33.80    3.50
   1 -15   3   34.60    5.10
  -1 -15  -3   36.10    4.30
  -1 -15  -3   33.90    3.30
   1 -15   3   35.60    3.70
  -1 -15  -3   31.50    3.70
   1 -15   3   31.80    3.90
   1 -15   3   38.00    4.30
  -1  15  -4   25.40    4.00
  -1  15  -4   19.90    2.70
   1  15   4   18.50    3.00
  -1  15  -4   23.60    3.70
   1  15   4   20.70    3.80
  -1  15  -4   20.40    3.80
   1  15   4   17.70    3.10
   1  15   4   17.80    3.80
  -1  15  -4   17.10    3.90
   1  15   4   20.60    3.20
  -1  15  -4   14.70    3.30
   1  15   4   22.80    2.60
  -1  15  -4   22.20    2.20
  -1  15  -4   18.10    7.10
   1  15   4   22.00    2.80
   1 -15   4   30.40    4.80
   1 -15   4   20.60    2.40
  -1 -15  -4   24.50    3.40
  -1 -15  -4   26.00    4.80
  -1 -15  -4   23.40    2.90
  -1 -15  -4   20.10    2.40
   1 -15   4   14.70    2.80
  -1 -15  -4   25.90    2.70
  -1 -15  -4   20.10    4.00
   1 -15   4   22.00    2.70
  -1 -15  -4   23.60    2.90
  -1 -15  -4   21.80    3.20
   1 -15   4   18.60    2.80
   1 -15   4   22.10    3.10
  -1 -15  -4   20.70    4.40
   1 -15   4   23.70    3.80
   1 -15   4   27.20    3.90
   1  15   5  126.99   12.10
   1  15   5  119.99   11.80
   1  15   5  134.09   13.30
   1  15   5  106.59   11.20
   1  15   5  115.99   11.70
  -1  15  -5  152.28   14.20
  -1  15  -5  136.99   12.60
   1  15   5  133.79   13.50
  -1  15  -5  159.28   15.70
   1  15   5  127.49   15.60
  -1  15  -5  109.79   11.40
  -1  15  -5  117.39   11.90
  -1  15  -5  143.59   13.70
  -1 -15  -5  117.69   11.50
  -1 -15  -5  140.79   11.30
  -1 -15  -5  111.59   11.00
   1 -15   5  118.79   12.00
   1 -15   5  127.99   11.60
   1 -15   5  131.09   11.30
  -1 -15  -5  120.09   12.60
   1 -15   5  111.39   11.50
  -1 -15  -5  124.19   11.90
   1 -15   5  128.99   12.10
   1 -15   5  122.99   13.90
   1 -15   5  104.49   10.90
  -1 -15  -5  133.69   11.50
   1 -15   5  141.99   12.30
  -1 -15  -5  129.39   11.90
  -1  15  -6   27.60    5.20
   1  15   6   35.30    4.90
   1  15   6   27.90    3.90
  -1  15  -6   32.30    5.40
   1  15   6   30.70    6.00
   1  15   6   43.10    6.70
  -1  15  -6   27.70    5.70
  -1  15  -6    8.80    8.10
  -1 -15  -6   30.30    3.40
  -1 -15  -6   27.80    5.40
   1 -15   6   31.40    5.00
   1 -15   6   36.90    5.70
   1 -15   6   33.90    3.50
  -1 -15  -6   29.30    3.40
   1 -15   6   30.30    5.10
  -1 -15  -6   31.20    5.20
  -1 -15  -6   29.80    5.40
  -1 -15  -6   38.60    4.30
   1 -15   6   35.30    4.30
   1 -15   6   30.30    3.40
   1  15   7   31.10    3.70
  -1  15  -7   35.50    5.10
   1  15   7   32.20    3.10
   1  15   7   24.00    3.50
   1  15   7   26.10    4.20
  -1  15  -7   30.00    3.20
  -1  15  -7   29.40    3.70
   1 -15   7   21.70    3.90
  -1 -15  -7   25.80    3.60
   1 -15   7   30.80    4.50
  -1 -15  -7   33.20    5.30
   1 -15   7   28.40    3.40
  -1 -15  -7   29.50    3.40
  -1 -15  -7   26.10    3.60
   1  15   8   13.00    1.50
   1  15   8    9.60    1.70
   1  15   8   11.50    2.00
   1  15   8   16.60    2.30
  -1  15  -8    8.90    1.70
  -1  15  -8   10.00    2.30
  -1 -15  -8   13.50    2.20
   1 -15   8   12.20    2.10
   1 -15   8   12.50    2.20
  -1 -15  -8   15.30    3.00
   1 -15   8   11.40    1.70
  -1 -15  -8   15.80    1.90
  -1 -15  -8   11.20    2.00
   1  15   9   -0.50    0.50
  -1  15  -9    1.00    0.60
  -1 -15  -9   -1.70    0.90
   1 -15   9    0.00    0.60
  -1 -15  -9    0.30    0.70
   1  16  -9   16.50    1.80
  -1  16   9   13.20    1.80
   1 -16  -9   20.50    2.20
   1 -16  -9   13.90    1.80
  -1 -16   9   12.70    1.70
   1  16  -8   37.30    4.20
  -1  16   8   34.40    4.20
  -1  16   8   46.20    4.80
  -1  16   8   45.80    4.50
  -1 -16   8   30.10    4.80
   1 -16  -8   39.10    5.00
  -1 -16   8   44.00    3.80
   1 -16  -8   47.90    4.00
  -1 -16   8   36.80    4.20
   1 -16  -8   38.70    4.30
   1 -16  -8   42.50    4.50
  -1  16   7  242.88   21.70
   1  16  -7  269.77   21.50
  -1  16   7  234.88   21.50
  -1  16   7  227.38   20.90
   1  16  -7  239.48   22.20
  -1  16   7  236.88   21.40
  -1 -16   7  221.38   21.30
   1 -16  -7  217.58   21.30
  -1 -16   7  227.58   22.00
   1 -16  -7  214.08   22.10
  -1 -16   7  259.17   20.90
  -1 -16   7  269.67   20.70
  -1 -16   7  204.48   21.60
  -1 -16   7  260.37   21.30
  -1 -16   7  224.78   21.30
  -1  16   6  107.49   11.60
  -1  16   6  107.29   11.40
  -1  16   6  125.79   13.40
   1  16  -6  117.89   10.60
   1  16  -6  116.89   12.80
  -1  16   6  128.09   11.50
  -1  16   6  126.89   13.00
  -1  16   6  113.19   11.30
  -1  16   6  118.09   10.30
   1  16  -6  120.09   11.90
   1 -16  -6  137.59   12.80
  -1 -16   6   95.49   11.40
  -1 -16   6  115.29   12.50
  -1 -16   6  127.99   10.90
   1 -16  -6  133.89   13.70
  -1 -16   6   94.19   11.20
  -1 -16   6  105.99   11.30
  -1 -16   6  129.39   11.20
   1 -16  -6  106.49   12.00
   1 -16  -6  139.19   11.60
   1  16  -5   32.70    5.90
  -1  16   5   52.99    7.30
   1  16  -5   42.00    5.20
  -1  16   5   38.50    4.70
   1  16  -5   39.70    4.10
   1  16  -5   41.50    4.70
  -1  16   5   40.00    4.00
  -1  16   5   38.10    4.70
  -1  16   5   41.90    3.80
  -1  16   5   49.10    7.00
  -1  16   5   34.00    4.10
   1  16  -5   44.00    4.60
  -1  16   5   33.30    4.60
   1 -16  -5   38.10    7.50
   1 -16  -5   39.20    6.40
   1 -16  -5   42.00    4.40
  -1 -16   5   40.90    5.40
   1 -16  -5   40.70    3.70
   1 -16  -5   46.30    5.70
  -1 -16   5   48.40    8.00
   1 -16  -5   31.30   11.40
  -1 -16   5   33.70    4.00
  -1 -16   5   35.20    4.20
   1 -16  -5   41.80    4.80
   1 -16  -5   39.40    4.70
  -1 -16   5   39.30    4.80
  -1 -16   5   38.30    4.80
  -1 -16   5   44.60    4.70
  -1 -16   5   37.40    4.50
  -1  16   4   47.60    4.80
  -1  16   4   45.60    4.90
   1  16  -4   51.59    6.00
  -1  16   4   58.39    5.50
   1  16  -4   41.80    5.10
   1  16  -4   38.60    4.80
  -1  16   4   34.20    5.90
  -1  16   4   51.09    5.40
   1  16  -4   40.60    9.80
  -1  16   4   40.90    4.30
   1  16  -4   40.90    5.30
  -1  16   4   50.79    4.60
   1  16  -4   45.40    6.10
  -1  16   4   47.00    4.80
  -1  16   4   49.10    6.40
  -1  16   4   41.00    5.10
   1  16  -4   52.49    4.80
  -1 -16   4   46.40    6.70
   1 -16  -4   58.99    5.50
   1 -16  -4   39.60    6.40
   1 -16  -4   47.30    4.40
   1 -16  -4   51.19    5.30
  -1 -16   4   41.60    4.50
  -1 -16   4   46.40    5.80
  -1 -16   4   58.79    6.20
   1 -16  -4   58.49    6.20
   1 -16  -4   43.20    4.80
  -1 -16   4   49.10    5.40
  -1 -16   4   44.80    5.20
   1 -16  -4   34.50    9.90
   1 -16  -4   56.09    6.60
  -1 -16   4   42.10    5.00
  -1 -16   4   53.99    5.20
  -1 -16   4   43.40    5.90
   1 -16  -4   42.50    5.20
   1 -16  -4   47.90    4.60
  -1 -16   4   45.90    4.80
   1  16  -3  114.89   10.20
  -1  16   3  103.39   10.60
  -1  16   3  104.89    9.90
   1  16  -3  106.59   10.80
   1  16  -3  112.29   10.20
   1  16  -3  103.19   10.60
   1  16  -3  124.59   10.80
  -1  16   3  126.29   12.70
  -1  16   3  117.69   10.30
  -1  16   3  120.39   10.10
  -1  16   3  110.89   10.70
   1  16  -3  124.99   11.60
   1  16  -3   95.19   14.20
  -1  16   3  113.89   11.50
  -1  16   3  117.59   10.50
  -1  16   3  118.19   12.50
  -1  16   3  114.19   10.30
   1  16  -3  120.49   10.50
   1  16  -3  110.99   11.10
  -1  16   3  104.49   10.70
  -1 -16   3  105.79   10.50
   1 -16  -3  114.09    9.90
  -1 -16   3  100.79   11.30
  -1 -16   3  102.59   10.60
  -1 -16   3  103.09   10.70
  -1 -16   3  113.49   10.50
  -1 -16   3  130.59   11.50
   1 -16  -3  134.19   12.10
   1 -16  -3  110.19   11.30
  -1 -16   3  101.99   10.20
   1 -16  -3  100.49   10.60
  -1 -16   3  126.39   13.00
   1 -16  -3  101.59   10.30
   1 -16  -3  113.79   10.30
   1 -16  -3   92.79   15.30
   1 -16  -3  121.49   10.30
  -1 -16   3  133.39   11.30
   1 -16  -3  121.39   13.70
   1 -16  -3  112.59   10.10
   1 -16  -3  117.49   10.70
  -1 -16   3   97.09   10.00
  -1  16   2   -0.60    0.90
  -1  16   2    0.30    0.80
   1  16  -2    0.50    0.80
  -1  16   2    0.30    0.70
  -1  16   2    0.50    0.50
  -1  16   2    0.70    1.50
   1  16  -2    0.50    1.20
  -1  16   2    0.90    0.80
   1  16  -2    1.20    0.70
  -1  16   2   -0.20    0.50
   1  16  -2    0.00    1.00
  -1  16   2   -0.30    0.60
   1  16  -2    0.30    0.90
  -1  16   2    0.30    0.70
   1  16  -2   -0.10    1.70
   1  16  -2   -0.50    0.70
   1  16  -2    1.20    0.80
  -1  16   2    0.00    1.10
  -1  16   2    0.80    1.20
   1 -16  -2    0.30    0.90
   1 -16  -2   -0.30    0.60
   1 -16  -2   -3.90    3.00
   1 -16  -2    0.20    0.60
   1 -16  -2    1.10    0.80
  -1 -16   2    1.70    0.80
   1 -16  -2    0.30    0.80
  -1 -16   2    0.60    0.80
   1 -16  -2    0.60    1.20
   1 -16  -2    0.10    1.20
   1 -16  -2    0.00    1.30
  -1 -16   2    1.10    1.30
  -1 -16   2    0.70    0.90
  -1 -16   2    0.40    0.80
  -1 -16   2    0.10    1.20
  -1 -16   2    0.80    1.10
  -1 -16   2    2.90    0.80
   1 -16  -2    0.20    0.90
   1 -16  -2   -0.50    0.50
  -1 -16   2    3.20    1.70
   1  16  -1   52.59    9.70
  -1  16   1   53.79    5.60
   1  16  -1   44.40    5.20
  -1  16   1   45.60    4.40
  -1  16   1   46.50    5.80
  -1  16   1   43.20    4.40
   1  16  -1   41.30    4.70
  -1  16   1   41.30    4.10
   1  16  -1   41.30    4.50
   1  16  -1   39.00    5.10
  -1  16   1   47.00    4.40
   1  16  -1   44.60    4.70
   1  16  -1   42.10    4.80
   1  16  -1   47.40    4.40
   1  16  -1   46.40    4.40
  -1  16   1   41.20    4.20
  -1  16   1   46.50    4.70
  -1  16   1   46.20    4.80
  -1  16   1   44.90    4.80
  -1  16   1   44.90    5.20
   1 -16  -1   43.30    5.10
   1 -16  -1   30.50    8.20
   1 -16  -1   45.10    5.10
  -1 -16   1   43.30    5.40
  -1 -16   1   49.00    4.70
   1 -16  -1   46.40    4.90
  -1 -16   1   50.29    4.60
  -1 -16   1   63.69    7.30
   1 -16  -1   42.00    4.40
   1 -16  -1   47.00    5.80
   1 -16  -1   45.80    4.50
  -1 -16   1   40.40    4.40
  -1 -16   1   43.40    5.20
  -1 -16   1   43.90    4.70
   1 -16  -1   51.09    4.60
   1 -16  -1   36.90    4.10
   1 -16  -1   37.90    4.50
  -1 -16   1   49.10    4.30
   1 -16  -1   41.20    4.90
   1  16   0  236.48   20.30
  -1  16   0  243.38   19.80
   1  16   0  201.48   19.30
  -1  16   0  212.78   19.70
   1  16   0  232.48   19.40
  -1  16   0  232.78   20.00
  -1  16   0  253.77   20.60
   1  16   0  251.27   19.90
   1  16   0  217.18   19.70
   1  16   0  229.08   20.20
  -1  16   0  202.88   19.30
  -1  16   0  192.98   19.30
   1  16   0  209.68   19.60
  -1  16   0  216.58   19.20
  -1  16   0  225.58   19.10
   1  16   0  213.68   19.50
  -1 -16   0  248.08   20.00
   1 -16   0  242.18   20.10
   1 -16   0  205.38   20.30
  -1 -16   0  249.58   19.70
   1 -16   0  191.58   19.10
   1 -16   0  235.38   19.50
  -1 -16   0  199.58   19.50
  -1 -16   0  247.58   19.60
  -1 -16   0  232.18   19.20
   1 -16   0  184.78   23.30
  -1 -16   0  198.38   19.30
  -1 -16   0  209.28   20.10
  -1 -16   0  201.88   21.80
   1 -16   0  224.08   19.60
  -1 -16   0  205.88   19.60
   1 -16   0  204.18   19.50
   1 -16   0  221.28   19.50
  -1  16  -1    1.10    0.60
   1  16   1    3.10    2.70
  -1  16  -1    1.60    2.60
  -1  16  -1    1.10    1.10
  -1  16  -1    1.30    1.40
   1  16   1    1.10    0.80
  -1  16  -1    1.50    0.80
  -1  16  -1    2.20    1.20
   1  16   1    1.60    0.90
  -1  16  -1    1.80    1.00
   1  16   1    1.80    1.00
   1  16   1    0.50    1.00
  -1  16  -1    0.90    0.50
   1  16   1    2.00    0.80
   1  16   1    1.30    0.80
   1  16   1    1.80    1.00
  -1  16  -1    2.40    1.30
  -1  16  -1    1.20    0.80
   1  16   1    1.60    0.80
   1  16   1    0.40    1.30
   1 -16   1    1.40    0.80
   1 -16   1    1.00    0.60
   1 -16   1    1.30    0.70
  -1 -16  -1    3.00    1.40
  -1 -16  -1    1.10    1.00
  -1 -16  -1    2.20    1.30
  -1 -16  -1    1.00    0.90
  -1 -16  -1    1.50    0.70
   1 -16   1    0.80    0.80
  -1 -16  -1    3.10    1.30
   1 -16   1    1.70    0.90
  -1 -16  -1    0.90    0.70
  -1 -16  -1   -1.10    1.40
  -1 -16  -1    2.50    1.40
   1 -16   1    1.40    1.40
   1 -16   1    0.40    1.00
   1 -16   1    1.70    1.00
  -1  16  -2   19.90    2.80
  -1  16  -2   18.10    1.90
   1  16   2   26.10    3.80
  -1  16  -2   18.80    2.80
   1  16   2   15.60    2.20
  -1  16  -2   17.00    2.70
  -1  16  -2   24.80    3.90
   1  16   2   22.90    4.10
   1  16   2   21.20    3.50
  -1  16  -2   17.00    2.40
   1  16   2   18.10    2.70
   1  16   2   18.60    2.20
  -1  16  -2    9.50    4.60
  -1  16  -2   14.40    2.90
   1  16   2   16.50    2.70
  -1  16  -2   12.80    2.80
  -1  16  -2   22.00    3.20
  -1  16  -2   14.80    2.00
   1  16   2   18.10    2.30
  -1  16  -2   16.60    2.30
   1  16   2   19.30    2.20
   1  16   2   15.10    2.60
   1 -16   2   14.80    2.00
  -1 -16  -2   16.70    3.50
  -1 -16  -2   20.40    2.70
   1 -16   2   20.90    2.50
   1 -16   2   19.20    3.10
   1 -16   2   18.00    2.70
  -1 -16  -2   20.70    3.60
  -1 -16  -2   23.20    3.20
   1 -16   2   20.50    3.20
   1 -16   2   15.90    3.60
  -1 -16  -2   16.00    2.00
   1 -16   2   26.60    3.60
  -1 -16  -2   16.00    2.20
   1 -16   2   15.10    3.10
   1 -16   2   17.80    2.20
   1 -16   2   22.30    3.20
  -1 -16  -2   14.40    3.30
  -1 -16  -2   14.60    2.50
  -1  16  -3   39.90    5.00
  -1  16  -3   30.40    5.80
   1  16   3   47.80    5.80
  -1  16  -3   41.80    5.00
   1  16   3   38.40    4.30
  -1  16  -3   46.10    4.60
   1  16   3   53.09    5.20
  -1  16  -3   45.10    5.50
  -1  16  -3   43.50    4.10
   1  16   3   38.40    4.50
   1  16   3   43.30    4.80
   1  16   3   52.09    5.00
   1  16   3   54.19    6.00
   1 -16   3   43.20    4.70
   1 -16   3   41.70    5.10
  -1 -16  -3   48.10    6.70
   1 -16   3   29.70    6.00
   1 -16   3   42.40    4.90
  -1 -16  -3   41.50    6.50
  -1 -16  -3   39.70    4.60
  -1 -16  -3   48.20    4.50
   1 -16   3   46.10    5.80
   1 -16   3   51.39    4.60
  -1 -16  -3   53.79    5.40
  -1 -16  -3   49.00    4.70
   1 -16   3   39.90    4.90
  -1 -16  -3   37.60    4.20
   1 -16   3   53.09    5.20
   1 -16   3   50.39    5.40
  -1 -16  -3   51.09    5.00
   1 -16   3   36.40    4.20
  -1 -16  -3   43.60    5.40
   1  16   4    2.70    0.90
  -1  16  -4    3.00    1.90
  -1  16  -4    3.70    2.10
  -1  16  -4    7.00    1.50
   1  16   4    4.50    2.40
  -1  16  -4    2.00    4.60
   1  16   4    7.00    2.50
   1  16   4    3.30    1.30
  -1  16  -4    5.10    1.80
   1  16   4    2.50    1.30
   1  16   4    3.70    2.20
   1  16   4    2.70    1.50
  -1  16  -4    4.20    2.50
  -1  16  -4    4.10    1.60
  -1 -16  -4    4.00    1.40
  -1 -16  -4    3.00    0.90
   1 -16   4    4.70    1.20
  -1 -16  -4    4.30    2.00
  -1 -16  -4    4.20    1.50
   1 -16   4    3.30    1.70
   1 -16   4    2.80    1.40
   1 -16   4    2.20    2.70
   1 -16   4    2.30    2.40
   1 -16   4    3.60    1.40
  -1 -16  -4    3.90    1.70
  -1 -16  -4    5.20    1.30
   1 -16   4    2.80    0.90
   1 -16   4    4.60    2.10
  -1 -16  -4    3.60    1.80
   1 -16   4    4.00    1.40
  -1 -16  -4    4.80    2.40
  -1 -16  -4    2.90    1.10
   1 -16   4    3.90    2.00
   1  16   5    5.60    1.30
  -1  16  -5    4.50    1.60
  -1  16  -5   -0.40    4.80
  -1  16  -5    3.90    1.60
   1  16   5    4.50    2.60
   1  16   5    4.90    1.70
   1  16   5    4.60    1.80
  -1  16  -5    5.10    2.50
  -1  16  -5    6.50    1.50
   1  16   5    8.30    2.00
   1  16   5    7.60    3.20
  -1  16  -5    6.90    2.80
  -1 -16  -5    6.80    1.60
  -1 -16  -5    4.60    1.70
  -1 -16  -5    7.70    1.80
  -1 -16  -5    4.80    2.00
  -1 -16  -5    4.30    2.40
   1 -16   5    6.80    2.00
  -1 -16  -5    7.40    1.40
   1 -16   5    4.00    1.40
   1 -16   5    5.70    1.30
  -1 -16  -5    5.80    1.10
   1 -16   5    6.20    1.10
   1 -16   5    9.50    2.40
  -1 -16  -5    6.40    2.00
   1 -16   5    2.90    2.30
   1 -16   5    3.50    1.50
   1 -16   5    4.00    1.80
   1  16   6   63.89   10.60
  -1  16  -6   42.20    4.00
  -1  16  -6   35.60    4.90
   1  16   6   31.40    4.40
   1  16   6   46.30    8.00
  -1  16  -6   32.40    4.30
   1  16   6   36.80    4.40
   1  16   6   40.10    3.90
  -1  16  -6   43.20    6.70
   1  16   6   31.00    4.20
  -1  16  -6   38.10    8.50
  -1  16  -6   19.90   13.40
   1 -16   6   37.80    3.50
   1 -16   6   30.80    5.00
  -1 -16  -6   36.10    4.50
  -1 -16  -6   47.10    4.70
  -1 -16  -6   30.70    3.90
   1 -16   6   35.80    4.60
   1 -16   6   33.50    5.90
   1 -16   6   32.90    4.40
  -1 -16  -6   28.40    5.70
   1 -16   6   28.70    4.00
  -1 -16  -6   38.70    3.50
   1  16   7   25.40    2.60
  -1  16  -7   23.80    2.60
   1  16   7   15.30    3.10
  -1  16  -7   25.70    3.10
   1  16   7   23.40    3.40
   1  16   7   22.60    3.00
  -1  16  -7   25.70    5.30
  -1 -16  -7   19.30    2.70
  -1 -16  -7   23.10    3.50
  -1 -16  -7   24.10    4.50
   1 -16   7   20.90    2.70
   1 -16   7   20.00    3.60
   1 -16   7   18.80    3.30
   1  16   8   25.70    2.40
   1  16   8   25.10    2.90
  -1  16  -8   22.20    2.90
   1  16   8   28.70    3.30
   1  16   8   25.30    3.50
  -1  16  -8   17.80    3.30
  -1 -16  -8   27.60    3.80
   1 -16   8   21.30    2.90
  -1 -16  -8   22.00    2.90
   1 -16   8   28.30    2.80
  -1 -16  -8   28.20    2.70
  -1 -16  -8   21.00    3.60
   1 -16   8   21.90    3.00
  -1  17   8   33.80    3.70
   1  17  -8   32.50    3.60
  -1  17   8   40.20    3.40
  -1  17   8   27.10    4.30
   1  17  -8   27.70    3.90
  -1  17   8   42.50    4.60
   1 -17  -8   32.30    3.70
   1 -17  -8   40.50    5.10
  -1 -17   8   31.90    3.50
  -1 -17   8   21.30    4.50
   1 -17  -8   36.10    3.60
   1  17  -7    5.50    1.30
   1  17  -7   11.30    4.20
  -1  17   7    5.80    1.60
  -1  17   7    5.90    1.20
  -1  17   7    5.60    1.60
  -1  17   7    5.70    2.40
   1  17  -7    4.40    1.20
  -1 -17   7    6.60    1.80
  -1 -17   7    3.70    1.60
   1 -17  -7    6.40    1.60
   1 -17  -7    5.20    1.60
  -1 -17   7    5.80    1.00
   1 -17  -7    7.20    1.30
  -1 -17   7    5.40    1.30
  -1 -17   7    7.10    1.30
   1 -17  -7    6.20    2.50
  -1 -17   7    2.20    1.90
   1  17  -6   55.69    7.90
   1  17  -6   39.90    4.00
  -1  17   6   41.30    4.20
   1  17  -6   37.40    4.60
  -1  17   6   61.59    8.80
  -1  17   6   44.70    4.80
  -1  17   6   35.40    4.80
  -1  17   6   44.60    6.90
  -1  17   6   39.20    4.60
   1  17  -6   46.00    5.40
  -1 -17   6   31.70    5.50
   1 -17  -6   36.40    4.20
  -1 -17   6   32.90    4.90
  -1 -17   6   34.40    3.90
  -1 -17   6   45.60    4.30
  -1 -17   6   33.10    4.60
   1 -17  -6   38.70    5.40
   1 -17  -6   58.59    9.40
   1 -17  -6   45.60    4.90
  -1 -17   6   40.00    4.80
   1 -17  -6   38.80    4.60
  -1 -17   6   36.10    4.40
  -1 -17   6   47.40    4.70
   1  17  -5  136.39   12.70
   1  17  -5  155.08   14.60
  -1  17   5  124.69   12.40
  -1  17   5  131.09   13.10
   1  17  -5  134.69   12.90
  -1  17   5  153.78   14.60
   1  17  -5  141.29   12.30
   1  17  -5  105.09   17.20
  -1  17   5  136.79   12.90
  -1  17   5  145.59   12.00
   1  17  -5  122.79   13.30
   1 -17  -5  160.58   14.90
   1 -17  -5  141.19   12.90
  -1 -17   5  124.79   13.90
  -1 -17   5  120.39   12.20
  -1 -17   5  120.89   13.00
  -1 -17   5  126.39   12.50
  -1 -17   5  134.69   12.70
   1 -17  -5  133.19   13.80
   1 -17  -5  153.88   12.60
  -1 -17   5  153.38   12.90
  -1 -17   5  134.69   13.30
  -1 -17   5  154.08   13.30
  -1  17   4    7.40    1.10
   1  17  -4    6.80    4.20
  -1  17   4    7.80    2.80
   1  17  -4    8.80    1.60
   1  17  -4    5.30    1.80
  -1  17   4   11.10    1.50
  -1  17   4    6.70    1.90
  -1  17   4    8.50    2.00
  -1  17   4    8.70    1.70
   1  17  -4    7.70    1.90
  -1  17   4   14.10    3.80
   1  17  -4    8.10    2.80
  -1  17   4    8.40    2.70
  -1  17   4    4.60    1.30
   1  17  -4    8.30    2.60
   1  17  -4    5.60    1.50
   1 -17  -4    8.70    1.20
   1 -17  -4    9.90    3.00
   1 -17  -4    9.60    2.20
  -1 -17   4    7.00    1.90
   1 -17  -4    8.20    1.70
  -1 -17   4    9.10    1.80
  -1 -17   4    8.40    2.80
   1 -17  -4   11.60    3.10
  -1 -17   4   10.70    2.80
  -1 -17   4    9.60    3.80
  -1 -17   4    8.40    1.70
   1 -17  -4    7.80    1.80
  -1 -17   4    8.60    1.40
   1 -17  -4   -4.30    5.90
   1 -17  -4    8.00    2.80
[truncated: 2,503,122 more chars]
